# Supplementary material for: 5-Chloro-2-hy­droxy­benzaldehyde 4-ethyl­thio­semicarbazone
Source: Acta Crystallogr Sect E Struct Rep Online. 2011 May 20;67(Pt 6):o1453. doi: 10.1107/S160053681101796X (PMC3120593; doi:10.1107/S160053681101796X)
Supplement: Supplementary file 2 [file e-67-o1453-Isup2.hkl]

# 
# h,k,l, Fc-squared, Fo-squared, sigma(Fo-squared) and status flag 
# 
data_I
_shelx_title '  C2/c' 
_shelx_refln_list_code          4 
_shelx_F_calc_maximum      490.71 
_exptl_crystal_F_000      1072.00 
_reflns_d_resolution_high  0.7471 
 
loop_ 
 _symmetry_equiv_pos_as_xyz 
 'x, y, z' 
 'x, -y, z+1/2' 
 'x+1/2, y+1/2, z' 
 'x+1/2, -y+1/2, z+1/2' 
 '-x, -y, -z' 
 '-x, y, -z-1/2' 
 '-x+1/2, -y+1/2, -z' 
 '-x+1/2, y+1/2, -z-1/2' 
 
_cell_length_a    21.7956 
_cell_length_b    11.8536 
_cell_length_c     9.4155 
_cell_angle_alpha  90.000 
_cell_angle_beta  101.687 
_cell_angle_gamma  90.000 
 
_shelx_F_squared_multiplier     1.000 
 
loop_ 
 _refln_index_h 
 _refln_index_k 
 _refln_index_l 
 _refln_F_squared_calc 
 _refln_F_squared_meas 
 _refln_F_squared_sigma 
 _refln_observed_status 
   2   0   0    20371.04    15104.51    331.03 o 
   4   0   0        4.16       11.78      1.95 o 
   6   0   0     3734.95     3503.15     49.46 o 
   8   0   0       36.69       34.40      5.68 o 
  10   0   0     2223.47     2276.12     39.34 o 
  12   0   0    70805.63    72382.18   1088.23 o 
  14   0   0     2769.45     2767.01     48.76 o 
  16   0   0       68.04       55.73      7.72 o 
  18   0   0      106.77      145.94     10.98 o 
  20   0   0       81.30       36.56     11.88 o 
  22   0   0     2108.19     1960.91     39.45 o 
  24   0   0       56.18       77.68     18.10 o 
  26   0   0      379.03      404.74     33.54 o 
  28   0   0     1998.21     2027.90     73.27 o 
   1   1   0      943.83      965.29     22.51 o 
   3   1   0     7511.50     7774.74    100.24 o 
   5   1   0     5921.53     5896.58     76.51 o 
   7   1   0      290.26      345.74      6.06 o 
   9   1   0     3891.16     3643.69     37.97 o 
  11   1   0     1135.45     1302.39     16.37 o 
  13   1   0     1888.11     2050.77     24.13 o 
  15   1   0      917.30      927.05     15.99 o 
  17   1   0      327.39      284.70     18.62 o 
  19   1   0       74.15       39.12      4.71 o 
  21   1   0       29.17       11.96      5.26 o 
  23   1   0      551.70      518.24     20.47 o 
  25   1   0     1371.92     1337.40     34.23 o 
  27   1   0       37.90       35.57     13.80 o 
   0   2   0      178.39      130.33      9.61 o 
   2   2   0      184.28      170.15      6.15 o 
   4   2   0     4465.91     4285.25     56.60 o 
   6   2   0     6258.71     6350.76     83.61 o 
   8   2   0      746.63      719.64     16.66 o 
  10   2   0      240.14      276.44      6.99 o 
  12   2   0      230.06      157.10      5.82 o 
  14   2   0      497.49      496.97     14.14 o 
  16   2   0       19.20       12.58      5.08 o 
  18   2   0     1759.76     1690.76     26.17 o 
  20   2   0       88.31       74.53      8.88 o 
  22   2   0      838.58      758.33     21.32 o 
  24   2   0        0.54        3.59     11.98 o 
  26   2   0      398.92      436.12     21.73 o 
  28   2   0      208.43      152.95     17.63 o 
   1   3   0    50117.73    46597.60    461.86 o 
   3   3   0     5939.79     5812.68     58.94 o 
   5   3   0        1.96        3.01      2.08 o 
   7   3   0        9.93        5.42      2.52 o 
   9   3   0     5084.35     4658.77     63.74 o 
  11   3   0     4752.22     5347.20     52.04 o 
  13   3   0       93.49      128.90      8.21 o 
  15   3   0     3733.75     3645.40     36.28 o 
  17   3   0     1065.81     1110.26     19.98 o 
  19   3   0      365.11      410.33     16.06 o 
  21   3   0      323.09      304.00     17.97 o 
  23   3   0      551.33      498.05     19.13 o 
  25   3   0     2273.81     2349.50     82.15 o 
  27   3   0       67.63       39.08      9.71 o 
   0   4   0   240797.66   214515.67   5513.10 o 
   2   4   0    21985.63    21714.96    236.23 o 
   4   4   0     3869.47     3707.95     38.99 o 
   6   4   0     1023.30     1059.54     18.57 o 
   8   4   0      105.96       90.81      6.28 o 
  10   4   0      984.23     1053.38     17.14 o 
  12   4   0    21960.09    22564.09    250.10 o 
  14   4   0     6324.34     6595.67     78.13 o 
  16   4   0      646.22      683.98     16.50 o 
  18   4   0       48.47       33.78      6.66 o 
  20   4   0       77.35       43.27      8.66 o 
  22   4   0     1386.38     1318.36     28.88 o 
  24   4   0        0.02       -9.15      9.15 o 
  26   4   0      391.94      439.01     30.39 o 
   1   5   0      346.02      363.30      7.76 o 
   3   5   0     5440.09     5346.60     61.04 o 
   5   5   0       63.27       48.60      3.47 o 
   7   5   0        4.84       16.45      3.98 o 
   9   5   0     2292.30     2216.41     65.97 o 
  11   5   0      124.76      166.26      8.10 o 
  13   5   0      158.70      150.53      7.79 o 
  15   5   0      435.33      386.18     12.76 o 
  17   5   0       49.32       42.74      6.78 o 
  19   5   0      457.39      405.08     13.95 o 
  21   5   0      106.10      117.71      9.26 o 
  23   5   0       13.13       21.78      9.44 o 
  25   5   0      199.09      215.73     14.81 o 
  27   5   0       40.51       49.21     13.66 o 
   0   6   0    21366.58    20924.03    337.98 o 
   2   6   0     1210.20     1231.27     17.44 o 
   4   6   0       24.74        7.95      2.65 o 
   6   6   0     6699.15     6399.18     76.08 o 
   8   6   0       43.16       42.36      7.33 o 
  10   6   0       29.24       52.53      7.68 o 
  12   6   0     5567.68     5613.41     67.97 o 
  14   6   0       92.64       82.41      7.40 o 
  16   6   0      651.80      607.48     18.25 o 
  18   6   0     2487.93     2383.50     35.39 o 
  20   6   0      195.48      204.90     11.00 o 
  22   6   0     1858.23     1878.56     31.70 o 
  24   6   0      252.25      232.23     14.82 o 
  26   6   0      631.07      699.48     22.09 o 
   1   7   0     7137.57     7584.64     78.82 o 
   3   7   0      200.76      140.55      6.23 o 
   5   7   0       16.50        5.77      3.12 o 
   7   7   0        1.34       -3.40      3.40 o 
   9   7   0      649.31      529.44     31.18 o 
  11   7   0     1240.53     1330.09     22.54 o 
  13   7   0      117.41      111.65      8.11 o 
  15   7   0     1736.67     1653.88     27.08 o 
  17   7   0      494.29      491.27     20.10 o 
  19   7   0        6.37        6.23      7.04 o 
  21   7   0      172.87      170.52     10.93 o 
  23   7   0      406.27      394.16     19.22 o 
  25   7   0     1344.91     1452.60     34.22 o 
   0   8   0    20390.80    21976.22    283.92 o 
   2   8   0     6831.52     7387.06     77.61 o 
   4   8   0      946.47      906.40     14.85 o 
   6   8   0     2260.52     2171.93     35.16 o 
   8   8   0      271.33      295.91     11.17 o 
  10   8   0       39.39       32.74      6.68 o 
  12   8   0     3237.46     3377.93     45.32 o 
  14   8   0     3332.10     3430.81     46.46 o 
  16   8   0     1049.54     1047.93     21.61 o 
  18   8   0      499.33      475.82     15.93 o 
  20   8   0       65.20       53.36      8.98 o 
  22   8   0        0.49       -1.44      8.05 o 
  24   8   0       47.15       47.57     11.90 o 
   1   9   0        0.71        1.07      5.13 o 
   3   9   0     9182.11     9235.76     96.35 o 
   5   9   0       99.83       81.70      6.16 o 
   7   9   0     1062.71     1029.52     43.32 o 
   9   9   0     4670.29     4665.77     71.73 o 
  11   9   0      259.91      230.72     11.02 o 
  13   9   0      867.58      890.04     19.81 o 
  15   9   0     1351.71     1368.30     25.33 o 
  17   9   0       27.60       18.45      7.72 o 
  19   9   0     1108.45     1146.24     24.13 o 
  21   9   0      154.88      154.82     11.52 o 
  23   9   0        5.38        3.78      9.02 o 
   0  10   0     6745.45     7130.50     99.00 o 
   2  10   0        1.24       -2.07      6.02 o 
   4  10   0      716.83      722.35     14.70 o 
   6  10   0     3682.83     3686.28     56.61 o 
   8  10   0       12.59        3.23      7.98 o 
  10  10   0      585.40      643.98     28.82 o 
  12  10   0     1537.47     1504.21     36.77 o 
  14  10   0        1.14       -5.41      7.37 o 
  16  10   0      557.08      565.44     17.71 o 
  18  10   0     1486.59     1468.58     28.09 o 
  20  10   0       12.43        1.15      8.64 o 
  22  10   0     1265.01     1293.13     28.03 o 
   1  11   0     1404.04     1323.88     19.71 o 
   3  11   0      474.51      466.21     12.81 o 
   5  11   0      122.39      108.43     10.48 o 
   7  11   0      563.85      546.02     18.39 o 
   9  11   0      256.10      244.28     13.83 o 
  11  11   0     1942.99     1872.11     36.22 o 
  13  11   0       88.25       86.70     10.98 o 
  15  11   0        7.55       -9.22      9.22 o 
  17  11   0       84.26       78.80     10.64 o 
  19  11   0        6.68        4.34     15.99 o 
   0  12   0     1194.94     1233.18     27.41 o 
   2  12   0     2468.16     2536.25     30.76 o 
   4  12   0      376.57      392.35     18.68 o 
   6  12   0      838.12      870.30     23.29 o 
   8  12   0       25.72       32.05      9.54 o 
  10  12   0      129.74      136.02     12.32 o 
  12  12   0        2.52       -2.09      9.41 o 
  14  12   0      448.32      453.25     20.01 o 
  16  12   0      840.86      860.94     26.04 o 
  18  12   0     1062.79     1051.77     28.98 o 
   1  13   0       31.22       14.28      7.23 o 
   3  13   0     1697.58     1681.72     30.11 o 
   5  13   0      168.99      165.43     13.17 o 
   7  13   0      113.34      121.26     12.77 o 
   9  13   0     1095.07      958.98     59.74 o 
  11  13   0       12.20       14.96     10.30 o 
  13  13   0      461.72      499.33     22.34 o 
  15  13   0      752.84      751.04     25.22 o 
   0  14   0      411.29      365.46     36.41 o 
   2  14   0       10.49       -2.57      8.50 o 
   4  14   0      183.01      135.95     11.82 o 
   6  14   0        6.81        1.76      9.64 o 
   8  14   0       23.89       18.06     10.42 o 
  10  14   0        6.40        7.11     10.16 o 
  12  14   0       92.87       64.66     12.41 o 
   1  15   0      727.94      714.77     33.08 o 
   3  15   0     1642.51     1583.62     36.16 o 
   5  15   0       40.69       28.67     10.38 o 
   7  15   0        2.01      -10.98     10.98 o 
   9  15   0     1057.50     1026.20     51.86 o 
 -27   1   1      960.33      989.59     29.03 o 
 -25   1   1     1145.75     1076.00     32.42 o 
 -23   1   1       25.13       28.58      9.57 o 
 -21   1   1      777.09      857.27     17.14 o 
 -19   1   1     8097.37     7737.13     81.40 o 
 -17   1   1        9.59        1.72      3.59 o 
 -15   1   1     5425.20     5327.99     51.41 o 
 -13   1   1     2325.25     2155.71     23.08 o 
 -11   1   1     2109.03     2461.49     25.19 o 
  -9   1   1     7450.66     7636.20     65.02 o 
  -7   1   1    24098.73    24564.94    240.84 o 
  -5   1   1     2700.14     2845.03     35.79 o 
  -3   1   1     1793.97     1885.81     25.57 o 
  -1   1   1       97.49       80.83      2.19 o 
   1   1   1     2165.51     2145.05     28.07 o 
   3   1   1      127.82      123.57      3.64 o 
   5   1   1     5230.84     5138.18     50.07 o 
   7   1   1     9844.73     9526.25    102.61 o 
   9   1   1     6915.34     6725.57     73.94 o 
  11   1   1       92.86      140.57     12.14 o 
  13   1   1     8984.63     8393.69     82.75 o 
  15   1   1      923.84      906.28     14.21 o 
  17   1   1       34.05       16.53      4.68 o 
  19   1   1     3030.57     2962.32     29.73 o 
  21   1   1     1333.58     1345.13     19.93 o 
  23   1   1      165.63      157.14     13.15 o 
  25   1   1     2681.17     2913.34     51.18 o 
  27   1   1      157.01      128.23     16.70 o 
 -28   2   1      397.94      358.51     32.33 o 
 -26   2   1        0.15       -2.99      9.17 o 
 -24   2   1     3469.79     3020.29     52.37 o 
 -22   2   1      654.39      962.69     30.64 o 
 -20   2   1      332.31      317.80     12.31 o 
 -18   2   1     8399.72     7933.82     93.68 o 
 -16   2   1     3260.59     3126.13     35.32 o 
 -14   2   1      420.53      415.41      9.15 o 
 -12   2   1      267.70      172.22      7.70 o 
 -10   2   1    61169.15    65560.59    719.84 o 
  -8   2   1     2268.26     2426.47     30.09 o 
  -6   2   1      305.86      311.45      7.70 o 
  -4   2   1    12445.74    12914.13    157.58 o 
  -2   2   1     9864.62    10378.23     84.70 o 
   0   2   1     4100.52     3823.85     37.95 o 
   2   2   1    99371.45    95512.23   1228.65 o 
   4   2   1    35683.49    34929.12    332.09 o 
   6   2   1     1179.39     1136.65     15.30 o 
   8   2   1      131.33       94.98      3.87 o 
  10   2   1    10494.42    10661.31    115.75 o 
  12   2   1     3499.77     3284.20     34.72 o 
  14   2   1       18.89       19.22      5.80 o 
  16   2   1     8607.49     8445.63     84.45 o 
  18   2   1      796.09      754.29     13.98 o 
  20   2   1       15.92       -0.36      6.50 o 
  22   2   1     3023.00     2991.13     38.06 o 
  24   2   1      697.80      732.06     20.54 o 
  26   2   1       94.21       80.49     11.58 o 
 -27   3   1       82.50       57.00     16.06 o 
 -25   3   1       28.41       32.82      9.45 o 
 -23   3   1       14.83       10.72      8.37 o 
 -21   3   1       17.56        2.90      6.24 o 
 -19   3   1     1439.32     1414.70     24.09 o 
 -17   3   1      161.54      148.30     16.09 o 
 -15   3   1      437.90      425.60     12.16 o 
 -13   3   1      436.19      458.91     11.60 o 
 -11   3   1      593.10      614.95     14.02 o 
  -9   3   1       29.08       36.90      4.06 o 
  -7   3   1     6961.57     7235.18     82.14 o 
  -5   3   1      417.64      393.36     11.82 o 
  -3   3   1     3700.47     3777.08     35.11 o 
  -1   3   1     4876.88     4823.78     48.86 o 
   1   3   1     7171.77     7392.13     82.19 o 
   3   3   1      126.84      106.10      5.28 o 
   5   3   1     2349.33     2220.18     21.43 o 
   7   3   1       32.51       22.44      2.54 o 
   9   3   1     1527.12     1661.27     19.61 o 
  11   3   1      479.26      548.14     16.51 o 
  13   3   1      185.82      159.73      5.63 o 
  15   3   1      713.86      643.88     13.74 o 
  17   3   1      118.76       88.07     12.70 o 
  19   3   1       26.26       11.34      6.71 o 
  21   3   1        0.47       -6.84      6.84 o 
  23   3   1      173.67      158.23     10.82 o 
  25   3   1      318.06      339.89     14.39 o 
  27   3   1      386.40      470.51     23.92 o 
 -26   4   1        6.77        7.15     13.57 o 
 -24   4   1      315.69      301.41     21.30 o 
 -22   4   1     1698.06     1599.85     39.57 o 
 -20   4   1       38.56       27.17      6.89 o 
 -18   4   1     2125.10     2210.91     32.73 o 
 -16   4   1     2622.57     2574.81     35.81 o 
 -14   4   1        0.06       -3.23      4.67 o 
 -12   4   1     3759.05     3693.83     46.17 o 
 -10   4   1     5179.19     5163.23     61.33 o 
  -8   4   1        5.33       25.91      3.98 o 
  -6   4   1     5759.83     5476.07     63.41 o 
  -4   4   1       29.06       30.22      6.95 o 
  -2   4   1     8112.51     8130.33     79.64 o 
   0   4   1     8538.71     8450.07     84.51 o 
   2   4   1     3356.70     3290.22     38.35 o 
   4   4   1     6634.57     6284.11     80.05 o 
   6   4   1        3.15       -0.94      2.87 o 
   8   4   1       31.80       23.73      3.68 o 
  10   4   1     9506.08     9589.36    108.67 o 
  12   4   1      860.15      821.27     13.01 o 
  14   4   1       80.77       64.70      6.33 o 
  16   4   1     3710.73     3623.25     53.23 o 
  18   4   1     1421.99     1336.63     26.66 o 
  20   4   1      190.90      165.60     10.16 o 
  22   4   1     1912.28     1916.01     31.74 o 
  24   4   1     1681.89     1709.59     30.73 o 
  26   4   1       59.16       66.75     10.35 o 
 -27   5   1      303.33      174.10     56.72 o 
 -25   5   1     1727.63     1685.36     65.54 o 
 -23   5   1       64.96       59.90     11.12 o 
 -21   5   1       98.00      128.15      9.01 o 
 -19   5   1     5491.24     5280.11     90.48 o 
 -17   5   1      241.83      208.27      9.99 o 
 -15   5   1     2933.46     2966.00     40.19 o 
 -13   5   1      904.39      811.15     16.46 o 
 -11   5   1     1218.95     1402.86     22.06 o 
  -9   5   1     8162.70     8695.28     99.70 o 
  -7   5   1     5459.15     5124.94     60.70 o 
  -5   5   1     1686.20     1542.94     20.38 o 
  -3   5   1      569.65      499.07      8.17 o 
  -1   5   1      369.97      492.61      8.27 o 
   1   5   1      169.59      107.30      4.47 o 
   3   5   1     1292.22     1299.28     21.44 o 
   5   5   1     3011.98     3049.09     37.33 o 
   7   5   1    10355.68    10371.67    116.69 o 
   9   5   1     1611.26     1589.59     22.80 o 
  11   5   1      270.47      258.60      9.98 o 
  13   5   1    10840.00    10642.46    121.90 o 
  15   5   1     1555.73     1580.43     27.11 o 
  17   5   1      539.96      494.96     25.09 o 
  19   5   1     2730.48     2724.76     44.44 o 
  21   5   1     1498.77     1492.31     27.20 o 
  23   5   1        9.47       20.64     10.32 o 
  25   5   1     2105.83     2250.45     37.70 o 
 -26   6   1       40.66       41.10     10.79 o 
 -24   6   1      247.08      186.28     18.26 o 
 -22   6   1       29.14       16.00      7.17 o 
 -20   6   1       13.32       10.29      6.33 o 
 -18   6   1      455.90      448.01     18.76 o 
 -16   6   1      211.34      186.08      9.91 o 
 -14   6   1      971.92      960.46     19.21 o 
 -12   6   1      301.61      373.89     12.60 o 
 -10   6   1     6028.14     6570.55     77.85 o 
  -8   6   1      385.90      357.78     11.13 o 
  -6   6   1       13.04        2.09      3.41 o 
  -4   6   1       35.83       39.85      4.03 o 
  -2   6   1     2055.76     2170.49     22.83 o 
   0   6   1       48.07       34.23      3.75 o 
   2   6   1    17586.87    18710.01    186.99 o 
   4   6   1     9611.60    10132.00    113.37 o 
   6   6   1      270.24      283.09      9.56 o 
   8   6   1       33.92       50.95      8.35 o 
  10   6   1     3015.92     3354.80     42.63 o 
  12   6   1        5.41       -0.19      5.10 o 
  14   6   1     1001.08     1022.18     21.41 o 
  16   6   1     1800.59     1767.31     27.84 o 
  18   6   1       56.59       25.27      7.13 o 
  20   6   1      105.09      101.38      9.64 o 
  22   6   1      151.69      170.43     11.58 o 
  24   6   1       46.49       52.79     17.73 o 
 -25   7   1     1056.02     1127.26     29.71 o 
 -23   7   1      132.07      153.57     13.12 o 
 -21   7   1     1789.98     1769.68     44.68 o 
 -19   7   1       62.59       61.06      8.19 o 
 -17   7   1      311.15      269.18     12.55 o 
 -15   7   1      487.96      431.73     14.48 o 
 -13   7   1     9333.16     9349.17    109.44 o 
 -11   7   1      805.99      803.36     17.36 o 
  -9   7   1     1163.34     1189.85     20.70 o 
  -7   7   1      434.15      430.45     12.54 o 
  -5   7   1     1069.53     1078.78     15.47 o 
  -3   7   1       43.43       42.18      3.72 o 
  -1   7   1    14004.75    13808.77    126.21 o 
   1   7   1      834.46      840.50     13.71 o 
   3   7   1      456.06      479.12     10.47 o 
   5   7   1      256.43      252.23      9.67 o 
   7   7   1     1167.15     1088.30     18.75 o 
   9   7   1      434.04      417.97     13.19 o 
  11   7   1      484.94      482.99     13.68 o 
  13   7   1      105.22      110.87      8.02 o 
  15   7   1     3000.02     3001.10     41.34 o 
  17   7   1       41.55       29.60      7.23 o 
  19   7   1      891.72      894.31     20.20 o 
  21   7   1      165.24      144.65     12.55 o 
  23   7   1       83.28       76.70     10.65 o 
  25   7   1      113.17      110.20     21.96 o 
 -24   8   1      130.89      112.64     11.91 o 
 -22   8   1      941.51      979.69     26.78 o 
 -20   8   1      268.89      276.08     15.63 o 
 -18   8   1     3570.82     3373.72    147.72 o 
 -16   8   1     3868.80     3827.17     51.60 o 
 -14   8   1     2362.61     2321.37     34.89 o 
 -12   8   1      842.14      858.43     18.82 o 
 -10   8   1     6188.12     6178.75     75.25 o 
  -8   8   1      125.59      128.04      9.42 o 
  -6   8   1     2427.43     2356.75     32.82 o 
  -4   8   1     1872.48     1783.49     20.34 o 
  -2   8   1     7477.60     7679.50     80.52 o 
   0   8   1      173.13      197.86      9.81 o 
   2   8   1     2127.60     2104.46     28.65 o 
   4   8   1      641.40      573.25     12.68 o 
   6   8   1        2.76       -1.56      2.78 o 
   8   8   1      154.12      130.26      7.81 o 
  10   8   1     4378.59     4407.57     55.60 o 
  12   8   1     1475.77     1473.21     24.78 o 
  14   8   1       32.52       32.38      7.28 o 
  16   8   1      919.73      959.79     20.47 o 
  18   8   1       45.88       47.19      8.12 o 
  20   8   1      209.53      196.88     12.26 o 
  22   8   1     1969.48     1979.69     34.75 o 
  24   8   1     1328.90     1312.16     41.04 o 
 -23   9   1       49.82       35.88      9.25 o 
 -21   9   1       92.49       53.93     15.29 o 
 -19   9   1      320.67      309.19     16.23 o 
 -17   9   1      249.06      226.94     12.17 o 
 -15   9   1      161.57      125.01      9.91 o 
 -13   9   1      522.57      487.56     15.79 o 
 -11   9   1      240.43      219.68     13.51 o 
  -9   9   1      655.45      671.58     19.86 o 
  -7   9   1        7.06        3.03      7.72 o 
  -5   9   1     1206.17     1162.73     24.60 o 
  -3   9   1       39.46       43.46      5.08 o 
  -1   9   1       26.53       22.42      4.77 o 
   1   9   1     1544.41     1677.99     19.52 o 
   3   9   1        0.28       -6.65      8.81 o 
   5   9   1        0.78        5.80      5.07 o 
   7   9   1      979.65      963.82     21.95 o 
   9   9   1      216.01      217.86     11.90 o 
  11   9   1      317.18      309.71     15.06 o 
  13   9   1      144.36      142.03      9.62 o 
  15   9   1      164.09      154.08     10.06 o 
  17   9   1        0.41       -1.71      7.39 o 
  19   9   1      363.51      342.39     13.71 o 
  21   9   1        0.37       -4.23      9.45 o 
 -22  10   1      817.47      776.08     25.73 o 
 -20  10   1      168.14      128.93     40.28 o 
 -18  10   1       75.53       50.40      8.67 o 
 -16  10   1      945.83      979.33     22.31 o 
 -14  10   1      244.03      247.49     12.47 o 
 -12  10   1     3384.11     3445.80     55.78 o 
 -10  10   1        8.74       23.62      8.89 o 
  -8  10   1      276.62      224.67     12.79 o 
  -6  10   1        4.15       -6.97      6.97 o 
  -4  10   1      107.20       87.40      6.70 o 
  -2  10   1      122.56      121.71      7.46 o 
   0  10   1     1803.48     1842.73     21.45 o 
   2  10   1      998.87     1123.92     16.89 o 
   4  10   1       33.33       26.09      7.94 o 
   6  10   1     1073.94     1096.01     20.93 o 
   8  10   1       69.41       57.55     11.41 o 
  10  10   1       15.60       12.47      7.97 o 
  12  10   1       38.15       30.31      8.81 o 
  14  10   1       44.82       52.40      9.82 o 
  16  10   1      530.81      543.94     17.26 o 
  18  10   1      543.88      573.08     16.92 o 
  20  10   1       18.00        8.70      8.42 o 
 -19  11   1      523.45      545.81     22.15 o 
 -17  11   1       72.26       63.83      9.95 o 
 -15  11   1       91.21       88.49     19.14 o 
 -13  11   1     2820.67     2811.08     49.08 o 
 -11  11   1     1980.00     1957.32     37.71 o 
  -9  11   1     1113.46     1141.93     32.01 o 
  -7  11   1     2075.55     1984.61     44.71 o 
  -5  11   1      646.42      693.15     20.55 o 
  -3  11   1      179.78      162.11     10.67 o 
  -1  11   1     3178.43     3171.73     35.55 o 
   1  11   1     1735.23     1823.91     21.78 o 
   3  11   1       14.99        7.00      5.57 o 
   5  11   1      811.67      807.12     16.56 o 
   7  11   1      630.02      623.81     19.32 o 
   9  11   1      310.46      286.12     33.27 o 
  11  11   1      153.58      151.20     12.21 o 
  13  11   1      846.08      889.32     24.32 o 
  15  11   1     1398.70     1434.50     28.30 o 
  17  11   1      704.21      736.56     21.25 o 
  19  11   1      199.88      181.15     11.92 o 
 -18  12   1      277.91      281.49     17.97 o 
 -16  12   1      488.32      451.24     25.66 o 
 -14  12   1     1150.20     1175.82     29.59 o 
 -12  12   1      442.59      440.24     20.02 o 
 -10  12   1     1684.59     1666.97     34.61 o 
  -8  12   1      432.38      466.82     24.10 o 
  -6  12   1        6.64       -0.77      9.65 o 
  -4  12   1       54.73       59.64      9.92 o 
  -2  12   1     1632.89     1690.66     25.87 o 
   0  12   1      703.93      669.30     15.26 o 
   2  12   1      568.50      575.48     13.77 o 
   4  12   1       94.66      106.03     11.21 o 
   6  12   1       41.62       20.41      8.26 o 
   8  12   1       20.55        8.91      8.22 o 
  10  12   1      188.51      181.19     11.61 o 
  12  12   1        7.85       -2.94      8.63 o 
  14  12   1       14.55       -2.11      9.13 o 
  16  12   1       70.86       71.05     10.92 o 
  18  12   1        0.61       -1.42     15.35 o 
 -15  13   1       23.10       12.85     11.28 o 
 -13  13   1       86.19       48.53     14.98 o 
 -11  13   1        0.63        4.60     10.24 o 
  -9  13   1       23.28       -1.24      5.98 o 
  -7  13   1       79.78       59.79     11.02 o 
  -5  13   1      140.66      115.79     12.66 o 
  -3  13   1      159.80      129.23     11.38 o 
  -1  13   1      870.79      824.51     21.19 o 
   1  13   1     1249.21     1258.97     20.27 o 
   3  13   1       19.43       -3.41     17.52 o 
   5  13   1      112.22       87.77     11.31 o 
   7  13   1      691.88      712.88     19.53 o 
   9  13   1       51.18       44.68      9.63 o 
  11  13   1      333.74      319.60     19.61 o 
  13  13   1      258.23      239.41     14.39 o 
  15  13   1       19.92        7.03      9.95 o 
 -12  14   1      932.59      924.88     27.72 o 
 -10  14   1        8.34        2.54      6.45 o 
  -8  14   1      156.00      155.47     14.20 o 
  -6  14   1      250.32      238.81     15.71 o 
  -4  14   1       51.63       61.90     10.28 o 
  -2  14   1      244.28      279.59     14.55 o 
   0  14   1      860.26      874.17     33.16 o 
   2  14   1       97.15       78.26     10.27 o 
   4  14   1      412.21      445.77     17.55 o 
   6  14   1       10.19        3.37     12.26 o 
   8  14   1      561.30      597.19     21.87 o 
  10  14   1      439.64      483.26     18.83 o 
  12  14   1        1.48       -5.57      9.91 o 
  -9  15   1      374.76      337.94     52.96 o 
  -7  15   1       26.10       -0.92     12.55 o 
  -5  15   1      389.88      413.37     18.49 o 
  -3  15   1       95.92       50.72     11.04 o 
  -1  15   1      733.16      745.84     33.16 o 
   1  15   1      189.96      205.80     21.81 o 
   3  15   1       62.46       47.85     17.18 o 
   5  15   1      134.60      128.69     12.53 o 
   7  15   1      541.18      562.96     20.40 o 
 -28   0   2     5672.82     6294.01    165.07 o 
 -26   0   2     2823.58     2598.47     59.86 o 
 -24   0   2       16.12       20.38     12.00 o 
 -22   0   2    10351.34     9272.42    157.17 o 
 -20   0   2     2005.32     1657.04     40.27 o 
 -18   0   2      488.32      481.93     12.72 o 
 -16   0   2      482.65      389.94     10.88 o 
 -14   0   2     1761.98     2044.36     27.64 o 
 -12   0   2     3611.47     3604.26     43.68 o 
 -10   0   2       31.67       51.43      3.85 o 
  -8   0   2     4584.91     4543.15     69.12 o 
  -6   0   2    17139.88    18835.93    385.84 o 
  -4   0   2     7763.58     8060.61    114.55 o 
  -2   0   2     1494.75     1560.37     31.18 o 
   0   0   2     5764.95     5959.60    110.23 o 
   2   0   2    24316.02    22579.64    473.15 o 
   4   0   2    14057.18    11793.07   1041.65 o 
   6   0   2    33270.40    33306.46    410.54 o 
   8   0   2      290.18      330.50     12.84 o 
  10   0   2      640.30      705.08     16.75 o 
  12   0   2     1137.06     1075.04     17.00 o 
  14   0   2     5783.28     5402.96     63.00 o 
  16   0   2        8.96        0.67      5.38 o 
  18   0   2     6473.98     6518.61     87.28 o 
  20   0   2     3892.34     3850.52     56.59 o 
  22   0   2     1344.24     1397.45     37.21 o 
  24   0   2       25.61       14.79     15.45 o 
  26   0   2        2.57       43.25     18.76 o 
 -29   1   2      898.55      957.73     37.82 o 
 -27   1   2       37.91       32.64     11.50 o 
 -25   1   2      761.96      712.76     24.08 o 
 -23   1   2      574.63      488.71     17.30 o 
 -21   1   2      212.35      145.69      9.97 o 
 -19   1   2     1155.84     1207.13     17.93 o 
 -17   1   2     1306.14     1291.91     17.83 o 
 -15   1   2     1556.87     1462.85     16.37 o 
 -13   1   2     1978.10     2355.61     23.07 o 
 -11   1   2       83.39      119.87      4.13 o 
  -9   1   2      192.68      149.45      4.52 o 
  -7   1   2     1446.82     1523.58     14.84 o 
  -5   1   2      340.52      345.84      6.68 o 
  -3   1   2     5618.54     6115.00     82.68 o 
  -1   1   2    42642.47    41788.86    502.36 o 
   1   1   2      619.35      617.09     15.24 o 
   3   1   2    14122.23    13461.28    128.74 o 
   5   1   2     6854.47     6692.18     65.60 o 
   7   1   2     1824.15     1724.75     17.86 o 
   9   1   2     2399.27     2207.54     24.65 o 
  11   1   2      766.82      865.53     13.15 o 
  13   1   2       47.97       64.42      4.20 o 
  15   1   2     9486.76     9345.15     84.86 o 
  17   1   2     6797.75     6698.30     58.70 o 
  19   1   2       17.32       10.80      4.64 o 
  21   1   2      357.82      349.50     11.77 o 
  23   1   2       56.22       76.72      8.71 o 
  25   1   2       98.48       87.65     14.35 o 
  27   1   2      314.12      423.44     25.59 o 
 -28   2   2      425.87      407.69     21.78 o 
 -26   2   2       12.30       10.27     10.44 o 
 -24   2   2        0.42       -0.78      9.08 o 
 -22   2   2      406.82      417.57     14.17 o 
 -20   2   2       93.57      112.99      7.23 o 
 -18   2   2       51.97       39.03     10.96 o 
 -16   2   2      830.97      794.11     16.11 o 
 -14   2   2     1239.30     1293.97     18.66 o 
 -12   2   2     4114.23     4415.22     47.79 o 
 -10   2   2     1370.33     1388.27     20.25 o 
  -8   2   2      158.61      165.71      6.95 o 
  -6   2   2     2445.25     2497.05     26.89 o 
  -4   2   2      292.77      314.74      7.52 o 
  -2   2   2     5177.05     5076.80     59.83 o 
   0   2   2    27158.74    26341.87    279.93 o 
   2   2   2        8.39       11.67      2.60 o 
   4   2   2      211.16      217.11      4.59 o 
   6   2   2     2832.85     2735.97     26.14 o 
   8   2   2      215.81      199.57      6.77 o 
  10   2   2       10.33       15.29      5.25 o 
  12   2   2     3166.12     3131.67     34.54 o 
  14   2   2      392.09      378.87     12.67 o 
  16   2   2      292.94      263.42     10.43 o 
  18   2   2        0.17       -0.83      4.45 o 
  20   2   2        1.06       -6.48      6.48 o 
  22   2   2       17.36       13.13      6.67 o 
  24   2   2       65.03       68.93     11.95 o 
  26   2   2        0.64        1.66     10.29 o 
 -27   3   2      217.53      244.75     16.72 o 
 -25   3   2     3803.15     3725.76     62.20 o 
 -23   3   2     1858.59     1722.19     26.42 o 
 -21   3   2      477.21      477.11     14.87 o 
 -19   3   2     1415.94     1478.92     25.02 o 
 -17   3   2        2.59        3.66      5.67 o 
 -15   3   2     1983.05     1850.99     27.30 o 
 -13   3   2     1026.63      990.51     17.32 o 
 -11   3   2       22.12       23.99      4.43 o 
  -9   3   2    13828.93    13875.79    154.72 o 
  -7   3   2     1436.99     1517.42     16.83 o 
  -5   3   2     7879.83     8224.06     74.34 o 
  -3   3   2    30525.76    31228.82    291.36 o 
  -1   3   2     6941.74     6903.18     61.02 o 
   1   3   2     3080.86     3022.99     44.40 o 
   3   3   2    69790.76    67964.58    892.97 o 
   5   3   2       81.26       69.93      3.30 o 
   7   3   2     1607.88     1499.81     16.21 o 
   9   3   2     9961.47     9613.50     93.93 o 
  11   3   2      186.75      204.59     13.75 o 
  13   3   2     1208.83     1201.11     17.40 o 
  15   3   2    18983.64    18843.31    165.64 o 
  17   3   2      942.62      942.50     16.98 o 
  19   3   2       45.15       30.82      7.23 o 
  21   3   2       45.18       46.60      8.07 o 
  23   3   2      606.90      653.88     17.01 o 
  25   3   2      742.31      707.90     22.36 o 
 -28   4   2     2376.63     2710.45     58.25 o 
 -26   4   2      511.76      469.90     21.71 o 
 -24   4   2      160.51      148.78     10.51 o 
 -22   4   2     4389.69     4122.34     55.31 o 
 -20   4   2     2178.69     1924.96     30.66 o 
 -18   4   2      316.56      313.40     12.89 o 
 -16   4   2      579.08      551.66     14.69 o 
 -14   4   2        0.24       -0.84      6.13 o 
 -12   4   2     4810.80     4988.09     60.32 o 
 -10   4   2      173.01      118.26      6.31 o 
  -8   4   2      227.45      212.30      8.83 o 
  -6   4   2     1269.50     1228.15     14.03 o 
  -4   4   2        8.28       21.92      4.05 o 
  -2   4   2      682.94      737.08     13.33 o 
   0   4   2    12180.87    12175.97    168.82 o 
   2   4   2     9543.33    10092.73    209.70 o 
   4   4   2       21.93       49.02      2.68 o 
   6   4   2     7638.20     7559.97     63.63 o 
   8   4   2      719.20      732.07     10.21 o 
  10   4   2       62.16       71.63      4.51 o 
  12   4   2     1020.18     1075.68     16.03 o 
  14   4   2     6631.05     6592.05     76.66 o 
  16   4   2     1248.50     1236.38     18.19 o 
  18   4   2     1029.13     1019.48     20.60 o 
  20   4   2     1620.87     1616.20     27.57 o 
  22   4   2      118.67      111.97     10.00 o 
  24   4   2       47.19       36.68      9.34 o 
  26   4   2      226.83      293.16     17.90 o 
 -27   5   2       65.51       58.13     15.77 o 
 -25   5   2       92.57       67.70      9.59 o 
 -23   5   2       16.69       -2.89      7.22 o 
 -21   5   2       96.97       91.20      9.49 o 
 -19   5   2      548.07      575.30     16.40 o 
 -17   5   2       36.06       37.79      6.80 o 
 -15   5   2      146.72      134.72      9.08 o 
 -13   5   2       82.34       75.56      6.76 o 
 -11   5   2       40.28       36.97      5.47 o 
  -9   5   2     2380.43     2619.62     34.70 o 
  -7   5   2      165.05      160.67      7.17 o 
  -5   5   2       96.26      163.93      5.53 o 
  -3   5   2     2138.70     2116.03     28.26 o 
  -1   5   2     1253.57     1271.30     20.85 o 
   1   5   2     3493.14     3302.06     34.95 o 
   3   5   2      122.77      108.12      4.60 o 
   5   5   2     1888.68     2035.74     27.93 o 
   7   5   2       52.66       60.44      4.58 o 
   9   5   2      738.03      681.82      9.49 o 
  11   5   2       10.78        7.10      4.26 o 
  13   5   2      618.74      621.90     15.03 o 
  15   5   2      789.95      803.65     17.58 o 
  17   5   2     2204.44     2186.25     32.59 o 
  19   5   2     1031.47     1031.10     21.51 o 
  21   5   2       99.05       94.90     11.44 o 
  23   5   2        0.01       -1.04      9.05 o 
  25   5   2       14.80       11.93     13.88 o 
 -26   6   2      341.54      341.20     17.67 o 
 -24   6   2       29.68       15.51      8.43 o 
 -22   6   2     2153.38     2179.88     35.18 o 
 -20   6   2      153.86      152.89     10.00 o 
 -18   6   2      715.68      684.16     17.45 o 
 -16   6   2      963.95      938.24     19.63 o 
 -14   6   2      318.35      333.61     12.93 o 
 -12   6   2     4324.46     4436.03     55.78 o 
 -10   6   2     3869.84     4168.50     52.37 o 
  -8   6   2       13.64       10.74      4.96 o 
  -6   6   2    10719.85    10793.92    108.02 o 
  -4   6   2      250.32      269.65      6.52 o 
  -2   6   2     4382.25     4433.06     45.98 o 
   0   6   2    14197.95    13776.89    125.64 o 
   2   6   2     1361.78     1343.30     17.36 o 
   4   6   2     1054.77     1040.59     24.43 o 
   6   6   2     9081.74     9082.02     91.66 o 
   8   6   2      218.09      219.24      8.36 o 
  10   6   2       27.16       34.23      4.97 o 
  12   6   2     3111.53     3052.67     36.20 o 
  14   6   2       67.23       57.39      7.27 o 
  16   6   2        2.26       -6.65      6.65 o 
  18   6   2      806.19      803.91     19.14 o 
  20   6   2       61.98       59.97      8.88 o 
  22   6   2      553.47      583.63     18.62 o 
  24   6   2       34.85       32.32     12.92 o 
 -25   7   2      649.62      625.03     20.16 o 
 -23   7   2      494.48      459.17     17.18 o 
 -21   7   2      789.21      748.33     19.78 o 
 -19   7   2      817.81      860.30     20.26 o 
 -17   7   2      102.57       91.96      8.71 o 
 -15   7   2      512.15      483.67     15.12 o 
 -13   7   2      130.68      128.37      8.70 o 
 -11   7   2       54.99       82.96      7.50 o 
  -9   7   2     5663.10     5735.60     75.78 o 
  -7   7   2     3512.90     3670.74     47.04 o 
  -5   7   2      284.25      296.74      7.08 o 
  -3   7   2     4190.14     4165.87     43.95 o 
  -1   7   2     1365.99     1473.41     18.77 o 
   1   7   2      375.89      365.32      8.67 o 
   3   7   2    20494.43    20600.59    186.64 o 
   5   7   2     1220.02     1170.62     37.22 o 
   7   7   2       28.67       58.51      6.17 o 
   9   7   2     1907.49     1907.89     25.00 o 
  11   7   2       64.42       66.95      7.25 o 
  13   7   2      310.47      278.56     10.92 o 
  15   7   2     8759.41     8991.01    104.12 o 
  17   7   2     1086.69     1098.47     23.86 o 
  19   7   2      179.49      163.32     10.86 o 
  21   7   2        2.34        9.08      8.63 o 
  23   7   2       64.81       85.33     16.99 o 
 -24   8   2       26.75       27.87      9.30 o 
 -22   8   2      711.09      681.51     20.03 o 
 -20   8   2     2697.44     2599.73     40.21 o 
 -18   8   2      568.44      494.28     16.76 o 
 -16   8   2      112.26      106.73      9.30 o 
 -14   8   2        0.11       -4.64      6.94 o 
 -12   8   2       26.57       35.21      7.51 o 
 -10   8   2      284.88      296.66     16.63 o 
  -8   8   2       72.15       47.66      8.06 o 
  -6   8   2       45.86       29.11      4.47 o 
  -4   8   2       30.32       21.44      3.42 o 
  -2   8   2      132.87      140.30      5.87 o 
   0   8   2       60.17       37.67      4.53 o 
   2   8   2      438.69      488.30     10.32 o 
   4   8   2      924.44      993.45     16.36 o 
   6   8   2       56.63       52.43      9.21 o 
   8   8   2      151.51      132.74     11.44 o 
  10   8   2       53.15       57.54      7.31 o 
  12   8   2      962.57      953.16     17.55 o 
  14   8   2     3233.02     3218.45     39.71 o 
  16   8   2      637.46      679.01     18.28 o 
  18   8   2        0.84       -6.87      7.94 o 
  20   8   2       67.93       50.09      9.66 o 
  22   8   2       21.88       33.73     15.60 o 
 -23   9   2      424.92      458.91     24.24 o 
 -21   9   2      943.08      916.56     22.80 o 
 -19   9   2      885.54      931.62     22.26 o 
 -17   9   2      170.91      157.55     10.97 o 
 -15   9   2     1711.28     1699.88     29.85 o 
 -13   9   2      167.30      158.28     10.37 o 
 -11   9   2      735.63      771.35     18.64 o 
  -9   9   2     3056.26     3072.10     49.60 o 
  -7   9   2       41.74       33.85      8.72 o 
  -5   9   2       71.60       57.06      7.77 o 
  -3   9   2     5240.31     5301.91     55.17 o 
  -1   9   2      199.66      196.22      8.06 o 
   1   9   2      312.50      330.22      9.33 o 
   3   9   2     1215.19     1189.87     18.09 o 
   5   9   2      592.09      612.53     13.95 o 
   7   9   2      242.37      227.53     10.76 o 
   9   9   2     1933.60     1914.56     34.12 o 
  11   9   2      504.45      485.70     15.19 o 
  13   9   2      161.06      140.27      8.95 o 
  15   9   2      264.95      233.55     10.78 o 
  17   9   2      832.92      776.97     20.43 o 
  19   9   2      986.41      997.74     23.49 o 
  21   9   2      566.74      575.46     45.57 o 
 -22  10   2      484.91      471.28     18.90 o 
 -20  10   2      374.33      379.87     16.92 o 
 -18  10   2      384.69      360.52     15.98 o 
 -16  10   2      243.59      241.63     16.91 o 
 -14  10   2        0.08       -5.90      7.96 o 
 -12  10   2     3109.07     3057.31     51.31 o 
 -10  10   2      831.62      884.39     23.44 o 
  -8  10   2      406.42      377.87     16.68 o 
  -6  10   2      787.74      772.59     25.98 o 
  -4  10   2        5.17        2.76      5.29 o 
  -2  10   2     1409.48     1399.35     18.95 o 
   0  10   2     3025.65     3030.23     30.97 o 
   2  10   2      850.02      896.08     14.23 o 
   4  10   2      548.55      549.85     12.29 o 
   6  10   2      481.98      491.49     13.32 o 
   8  10   2      212.20      236.57     13.55 o 
  10  10   2      395.66      348.63     14.12 o 
  12  10   2      852.80      839.49     19.90 o 
  14  10   2       53.60       60.63      9.47 o 
  16  10   2       52.45       43.88      9.54 o 
  18  10   2      152.80      134.77     14.84 o 
  20  10   2      309.16      332.39     23.43 o 
 -19  11   2       96.54      100.52     11.58 o 
 -17  11   2      128.74      130.52     11.82 o 
 -15  11   2        8.47        9.68      9.96 o 
 -13  11   2       74.03       59.39     11.19 o 
 -11  11   2      364.39      386.83     22.54 o 
  -9  11   2      295.17      277.43     22.52 o 
  -7  11   2       42.78       32.13      8.65 o 
  -5  11   2       57.76       51.30      9.87 o 
  -3  11   2      614.51      631.10     16.19 o 
  -1  11   2      295.61      318.19     10.71 o 
   1  11   2      178.00      170.99      8.67 o 
   3  11   2      812.40      809.44     13.95 o 
   5  11   2      335.48      379.36     16.73 o 
   7  11   2       96.10       80.66      8.81 o 
   9  11   2      369.46      374.76     17.87 o 
  11  11   2      183.71      192.75     11.91 o 
  13  11   2        9.03        5.10      8.48 o 
  15  11   2     1828.35     1839.86     32.66 o 
  17  11   2      664.61      672.69     24.64 o 
  19  11   2       43.97       43.81     16.19 o 
 -18  12   2      738.25      765.01     25.96 o 
 -16  12   2      836.37      805.01     25.85 o 
 -14  12   2       59.57       23.50     11.06 o 
 -12  12   2      421.77      446.66     19.94 o 
 -10  12   2      455.62      453.28     19.85 o 
  -8  12   2       37.44       21.47      9.35 o 
  -6  12   2     1899.61     1870.60     40.20 o 
  -4  12   2      274.69      304.14     16.33 o 
  -2  12   2        0.77        2.37      8.54 o 
   0  12   2     1577.30     1649.64     23.01 o 
   2  12   2      697.68      688.20     14.69 o 
   4  12   2      103.05       93.61      8.61 o 
   6  12   2     1985.33     2077.92     33.20 o 
   8  12   2        0.06       -6.87      8.03 o 
  10  12   2      484.19      515.39     20.68 o 
  12  12   2     1615.11     1600.30     29.75 o 
  14  12   2      915.52      989.88     23.76 o 
  16  12   2      174.07      161.65     15.36 o 
 -15  13   2      993.91      983.80     28.86 o 
 -13  13   2       69.17       72.59     12.37 o 
 -11  13   2      230.84      229.09     15.79 o 
  -9  13   2     1122.09     1024.05     73.69 o 
  -7  13   2     1101.24     1081.97     39.81 o 
  -5  13   2       10.86       15.33     10.18 o 
  -3  13   2     3590.24     3608.39     51.40 o 
  -1  13   2      176.02      203.72     13.12 o 
   1  13   2       53.60       51.72     14.80 o 
   3  13   2      674.76      727.72     19.59 o 
   5  13   2        2.65        2.16      9.94 o 
   7  13   2       96.73      102.61     10.59 o 
   9  13   2     1079.38     1102.09     24.45 o 
  11  13   2       82.61       71.65     15.16 o 
  13  13   2       19.69       21.96      9.91 o 
 -12  14   2      368.51      366.70     33.93 o 
 -10  14   2      255.98      234.89     21.00 o 
  -8  14   2       31.86       31.70     11.03 o 
  -6  14   2        2.99        5.26     10.39 o 
  -4  14   2       50.95       45.26     10.18 o 
  -2  14   2      202.31      169.23     12.82 o 
   0  14   2      202.51      193.93     13.00 o 
   2  14   2      481.11      527.52     28.08 o 
   4  14   2      269.41      207.91     13.02 o 
   6  14   2       56.39       32.64     10.86 o 
   8  14   2      110.90       90.36     12.13 o 
  10  14   2       66.27       49.32     10.55 o 
  -7  15   2        5.04      -13.57     13.57 o 
  -5  15   2      123.61       95.99     17.36 o 
  -3  15   2     1344.51     1467.70     35.28 o 
  -1  15   2      254.53      261.69     23.00 o 
   1  15   2        8.65      -14.43     19.97 o 
   3  15   2        1.02       -8.14     15.01 o 
   5  15   2       40.10       11.58      9.80 o 
 -29   1   3       91.58       96.68     13.96 o 
 -27   1   3     1507.45     1536.34     36.39 o 
 -25   1   3      917.86      916.17     26.53 o 
 -23   1   3       74.19       53.11      8.99 o 
 -21   1   3     1110.86     1089.30     22.92 o 
 -19   1   3     3055.89     2911.97     32.92 o 
 -17   1   3       41.00       46.53      4.91 o 
 -15   1   3    13795.13    13656.71    108.64 o 
 -13   1   3     5175.02     5153.55     43.15 o 
 -11   1   3      936.42     1121.43     12.87 o 
  -9   1   3     3525.87     3552.93     42.78 o 
  -7   1   3     4479.20     4566.67     46.31 o 
  -5   1   3       29.16       42.97      2.54 o 
  -3   1   3    16784.17    17549.24    256.84 o 
  -1   1   3     4528.21     4845.29     57.26 o 
   1   1   3     6606.88     6983.94     76.62 o 
   3   1   3      247.26      192.81      7.51 o 
   5   1   3    11995.53    12357.59    119.60 o 
   7   1   3     8082.47     8044.59     79.55 o 
   9   1   3      243.99      241.77      6.78 o 
  11   1   3       76.54       84.30      4.92 o 
  13   1   3    16976.79    16390.65    158.98 o 
  15   1   3      176.95      155.59      6.39 o 
  17   1   3     1874.95     1861.62     20.91 o 
  19   1   3     6132.47     6229.72     60.11 o 
  21   1   3      435.84      467.53     13.08 o 
  23   1   3       84.81       80.71      9.18 o 
 -28   2   3      322.66      345.06     20.50 o 
 -26   2   3       81.10       87.93     12.54 o 
 -24   2   3     1046.46     1053.38     35.48 o 
 -22   2   3     3508.06     3267.70     54.15 o 
 -20   2   3      348.68      285.90     16.39 o 
 -18   2   3     4796.94     4728.62     59.32 o 
 -16   2   3     3968.78     3989.94     45.49 o 
 -14   2   3      400.51      431.42     10.93 o 
 -12   2   3    13719.96    13793.94    138.48 o 
 -10   2   3     4942.18     4951.50     71.89 o 
  -8   2   3      160.28      172.53      6.19 o 
  -6   2   3     2169.39     2115.81     23.33 o 
  -4   2   3     9121.75     9676.80     93.88 o 
  -2   2   3     4554.50     4766.29     48.87 o 
   0   2   3    14956.56    15269.18    174.56 o 
   2   2   3     1606.98     1535.01     20.61 o 
   4   2   3     4952.81     5792.71     57.93 o 
   6   2   3     1907.87     1842.45     19.45 o 
   8   2   3     1475.05     1413.97     15.98 o 
  10   2   3    14628.71    14254.76    137.82 o 
  12   2   3     2004.13     1970.49     24.14 o 
  14   2   3      475.30      478.33     14.91 o 
  16   2   3      550.88      531.76     12.78 o 
  18   2   3     5653.87     5711.10     55.38 o 
  20   2   3      161.29      175.53      9.06 o 
  22   2   3     5165.20     5412.01     67.75 o 
  24   2   3     1416.17     1521.05     32.59 o 
  26   2   3       39.97       79.45     25.60 o 
 -27   3   3      140.56      128.77     14.03 o 
 -25   3   3       54.93       52.61     11.14 o 
 -23   3   3       33.93       14.52      9.41 o 
 -21   3   3      201.42      166.81      9.58 o 
 -19   3   3        0.83       -3.81      5.78 o 
 -17   3   3      179.48      170.86      9.27 o 
 -15   3   3     2280.10     2338.14     32.84 o 
 -13   3   3      313.75      328.42     14.60 o 
 -11   3   3      156.02      202.49      9.40 o 
  -9   3   3        8.02       15.76      3.10 o 
  -7   3   3     1226.60     1547.26     17.30 o 
  -5   3   3     2188.35     2523.97     27.36 o 
  -3   3   3     4327.40     4550.44     48.53 o 
  -1   3   3      605.76      604.64     10.93 o 
   1   3   3     2296.79     2614.72     28.11 o 
   3   3   3      180.98      156.30      5.18 o 
   5   3   3     3219.15     3546.22     33.40 o 
   7   3   3      994.24     1174.96     15.17 o 
   9   3   3      116.97      113.40      4.61 o 
  11   3   3      328.26      362.89      9.40 o 
  13   3   3     4980.30     4907.54     62.82 o 
  15   3   3        0.45       -5.05      5.05 o 
  17   3   3     2116.58     2079.20     26.47 o 
  19   3   3      942.14      943.03     27.04 o 
  21   3   3       51.11       58.69      9.43 o 
  23   3   3        2.56        2.39      9.42 o 
  25   3   3      586.85      591.25     22.47 o 
 -28   4   3      158.12      134.22     14.92 o 
 -26   4   3       60.44       47.85     11.48 o 
 -24   4   3     1198.06     1210.41     24.64 o 
 -22   4   3      474.13      482.11     16.00 o 
 -20   4   3      162.22      162.39     14.74 o 
 -18   4   3     2868.55     2765.30     39.09 o 
 -16   4   3     5122.70     5161.00     64.12 o 
 -14   4   3        1.32       -5.24      5.24 o 
 -12   4   3     3097.13     3094.91     38.91 o 
 -10   4   3     7156.44     7491.73     77.24 o 
  -8   4   3     1170.19     1338.16     15.88 o 
  -6   4   3     1940.58     1928.71     20.80 o 
  -4   4   3    12895.50    13364.36    117.20 o 
  -2   4   3      103.50      128.13      4.87 o 
   0   4   3      548.25      600.13      9.75 o 
   2   4   3     1796.45     1694.91     20.67 o 
   4   4   3     1044.53      922.30     14.94 o 
   6   4   3      134.72      123.06      4.41 o 
   8   4   3      178.31      197.88      6.47 o 
  10   4   3     1729.05     1687.89     19.27 o 
  12   4   3     1951.65     1891.81     30.95 o 
  14   4   3      402.41      382.36     12.84 o 
  16   4   3      937.64      926.40     27.20 o 
  18   4   3       52.98       47.71      7.56 o 
  20   4   3       88.73       79.89      9.98 o 
  22   4   3     1246.98     1284.75     35.79 o 
  24   4   3      468.47      475.18     25.70 o 
 -27   5   3     1778.28     1798.21     40.34 o 
 -25   5   3      630.26      617.23     18.87 o 
 -23   5   3      180.30      164.37     10.69 o 
 -21   5   3     1831.57     1730.24     29.54 o 
 -19   5   3     2969.79     3014.14     42.58 o 
 -17   5   3     2238.84     2227.98     33.47 o 
 -15   5   3    10025.02    10029.57    116.98 o 
 -13   5   3     8187.16     8314.14     97.68 o 
 -11   5   3      129.51      143.52      7.71 o 
  -9   5   3     1484.58     1458.26     22.63 o 
  -7   5   3     7338.60     7393.73     68.63 o 
  -5   5   3     3322.30     3549.56     32.03 o 
  -3   5   3     3284.01     3234.39     34.10 o 
  -1   5   3     8728.25     8843.64     86.63 o 
   1   5   3     1100.77     1056.37     22.34 o 
   3   5   3      920.23      994.33     18.26 o 
   5   5   3     7664.25     8397.77     82.65 o 
   7   5   3     5389.99     5557.92     51.54 o 
   9   5   3      615.57      635.11     10.39 o 
  11   5   3        0.52        3.40      4.20 o 
  13   5   3     8497.76     8503.66     96.76 o 
  15   5   3       10.59       10.50      7.80 o 
  17   5   3      702.70      683.21     17.09 o 
  19   5   3     5429.76     5529.61     68.68 o 
  21   5   3      145.10      129.96     15.02 o 
  23   5   3      164.35      166.34     17.02 o 
 -26   6   3       89.12       82.73     10.42 o 
 -24   6   3       35.67       33.98      8.70 o 
 -22   6   3      213.09      177.33     11.23 o 
 -20   6   3     1005.52      936.66     22.87 o 
 -18   6   3     1321.83     1276.24     24.15 o 
 -16   6   3      862.94      870.65     20.27 o 
 -14   6   3      354.62      316.23     19.88 o 
 -12   6   3      423.30      430.33     13.91 o 
 -10   6   3      350.65      350.69      9.34 o 
  -8   6   3        5.16       10.24      4.38 o 
  -6   6   3      128.76      139.96      5.06 o 
  -4   6   3     4090.09     4147.13     40.23 o 
  -2   6   3     1422.92     1346.58     21.69 o 
   0   6   3       59.68       59.11      4.90 o 
   2   6   3     2710.73     2870.00     40.59 o 
   4   6   3     9922.29    10952.01    183.71 o 
   6   6   3     1423.59     1519.45     22.51 o 
   8   6   3      272.22      258.58      7.76 o 
  10   6   3      657.81      647.85     14.68 o 
  12   6   3      821.42      829.23     17.20 o 
  14   6   3     1506.93     1546.85     34.47 o 
  16   6   3     4779.70     4805.11     60.04 o 
  18   6   3      701.30      748.28     32.01 o 
  20   6   3       50.34       63.21     13.33 o 
  22   6   3      824.13      853.12     30.91 o 
  24   6   3       99.13       93.94     41.82 o 
 -25   7   3      112.32      100.21     11.01 o 
 -23   7   3        6.18        5.61      8.36 o 
 -21   7   3      798.82      794.55     20.46 o 
 -19   7   3     2019.36     1989.57     32.80 o 
 -17   7   3        2.13       -3.56      7.03 o 
 -15   7   3       27.01       28.53      7.36 o 
 -13   7   3     1736.69     1780.47     28.81 o 
 -11   7   3       21.26       26.83      6.93 o 
  -9   7   3     1938.12     1839.18     28.40 o 
  -7   7   3     4076.80     4180.31     46.02 o 
  -5   7   3     2011.19     2038.34     28.83 o 
  -3   7   3     1062.76     1072.19     17.16 o 
  -1   7   3      596.76      603.78     11.92 o 
   1   7   3     1653.84     1568.54     20.50 o 
   3   7   3     1989.48     2033.57     28.73 o 
   5   7   3      218.56      153.64      7.91 o 
   7   7   3     1351.41     1196.02     23.27 o 
   9   7   3       18.42       27.47      7.33 o 
  11   7   3       92.69       99.15      9.22 o 
  13   7   3      581.60      566.22     15.67 o 
  15   7   3      107.79      117.54      9.27 o 
  17   7   3        4.97        8.23      7.89 o 
  19   7   3       81.64       71.61     14.00 o 
  21   7   3     1299.49     1346.83     38.58 o 
  23   7   3        0.08      -12.85     12.85 o 
 -24   8   3      674.91      687.13     20.95 o 
 -22   8   3      367.43      373.56     16.69 o 
 -20   8   3      233.06      216.68     12.31 o 
 -18   8   3      307.58      322.89     15.97 o 
 -16   8   3     2061.52     2062.56     33.29 o 
 -14   8   3      399.21      390.43     15.07 o 
 -12   8   3     3472.06     3511.43     47.81 o 
 -10   8   3     2785.99     2881.54     40.71 o 
  -8   8   3     2417.79     2432.03     41.12 o 
  -6   8   3      728.05      728.54     20.20 o 
  -4   8   3     3355.77     3324.58     40.79 o 
  -2   8   3      226.66      221.06      8.54 o 
   0   8   3     1141.05     1123.24     15.99 o 
   2   8   3      953.11      923.30     15.57 o 
   4   8   3     4862.03     4877.49     52.52 o 
   6   8   3      579.86      556.63     16.65 o 
   8   8   3      489.02      498.07     16.58 o 
  10   8   3     2523.25     2603.30     42.08 o 
  12   8   3      367.28      392.51     14.21 o 
  14   8   3       18.52        7.98      7.58 o 
  16   8   3     1776.17     1836.29     34.97 o 
  18   8   3      137.10      162.47     16.58 o 
  20   8   3       44.21       31.81     14.33 o 
  22   8   3      629.31      648.78     31.23 o 
 -23   9   3       53.74       38.78     10.04 o 
 -21   9   3        9.58       -5.09      8.72 o 
 -19   9   3      871.95      851.85     21.71 o 
 -17   9   3      540.81      554.74     17.82 o 
 -15   9   3      908.31      935.47     21.53 o 
 -13   9   3       21.59       24.52      7.95 o 
 -11   9   3        6.29        4.28      7.40 o 
  -9   9   3       96.12       49.98      9.25 o 
  -7   9   3     1070.22     1026.38     24.61 o 
  -5   9   3      815.44      817.24     28.08 o 
  -3   9   3      448.46      471.84     12.32 o 
  -1   9   3       34.61       33.55      5.27 o 
   1   9   3      843.47      850.02     13.32 o 
   3   9   3       28.40       29.42      6.09 o 
   5   9   3     4193.17     4417.09     50.49 o 
   7   9   3     1799.40     1765.09     85.04 o 
   9   9   3       11.37        7.90      8.59 o 
  11   9   3       65.02       60.60      9.56 o 
  13   9   3     3204.27     3257.67     52.12 o 
  15   9   3      855.44      830.73     23.54 o 
  17   9   3     1696.20     1687.37     43.25 o 
  19   9   3     1101.09     1091.76     39.94 o 
  21   9   3        9.51       -2.08     21.63 o 
 -22  10   3       62.30       54.49     10.88 o 
 -20  10   3      379.44      327.51     20.64 o 
 -18  10   3      206.63      187.33     12.52 o 
 -16  10   3       31.96       23.07      9.03 o 
 -14  10   3      145.89      120.63     10.93 o 
 -12  10   3       93.79       79.47     11.22 o 
 -10  10   3      693.79      694.80     21.77 o 
  -8  10   3        2.06       -4.85      8.42 o 
  -6  10   3     1137.94     1148.56     26.45 o 
  -4  10   3        0.15       12.42      8.69 o 
  -2  10   3       67.33       63.49      7.60 o 
   0  10   3      154.60      158.35      6.96 o 
   2  10   3     3181.40     3270.69     33.27 o 
   4  10   3     3785.98     3969.15     46.61 o 
   6  10   3      783.36      804.36     16.44 o 
   8  10   3       32.83       16.45      6.72 o 
  10  10   3      885.80      877.32     23.37 o 
  12  10   3       29.78       45.81     10.29 o 
  14  10   3     1226.62     1234.42     36.37 o 
  16  10   3     3324.73     3411.14     97.54 o 
  18  10   3      413.09      402.63     25.13 o 
 -19  11   3      681.06      670.75     21.36 o 
 -17  11   3      826.15      849.69     22.88 o 
 -15  11   3      270.14      249.07     16.08 o 
 -13  11   3     3195.75     3128.12     68.80 o 
 -11  11   3       88.91       68.94     11.45 o 
  -9  11   3      349.17      331.94     17.88 o 
  -7  11   3     1160.30     1175.22     39.29 o 
  -5  11   3     3557.02     3436.82     74.63 o 
  -3  11   3     1314.34     1260.86     28.41 o 
  -1  11   3     1924.21     1991.48     25.40 o 
   1  11   3     1215.42     1264.22     17.59 o 
   3  11   3      360.79      349.27     11.42 o 
   5  11   3      152.44      117.23      8.41 o 
   7  11   3     1761.34     1862.22     30.09 o 
   9  11   3       68.98       41.97     10.12 o 
  11  11   3       97.85       85.83     12.69 o 
  13  11   3      550.45      598.16     27.66 o 
  15  11   3       78.83      123.69     17.27 o 
  17  11   3        0.10       -9.41     14.29 o 
 -18  12   3        0.05      -10.78     10.78 o 
 -16  12   3      175.48      129.00     25.46 o 
 -14  12   3       61.62       24.79     11.29 o 
 -12  12   3       28.04       16.65     10.70 o 
 -10  12   3      155.80      125.22     13.19 o 
  -8  12   3      430.97      485.90     20.38 o 
  -6  12   3      253.65      223.00     20.57 o 
  -4  12   3      349.26      357.00     18.20 o 
  -2  12   3      259.08      271.08     18.98 o 
   0  12   3       49.41       36.05      6.68 o 
   2  12   3       22.45        9.85      6.28 o 
   4  12   3      700.64      748.87     15.70 o 
   6  12   3     1258.28     1299.90     24.74 o 
   8  12   3       69.54       60.64     10.88 o 
  10  12   3      907.07      924.22     25.72 o 
  12  12   3      251.81      240.65     19.83 o 
  14  12   3       12.47        8.35     14.20 o 
  16  12   3        5.16       20.97     25.82 o 
 -15  13   3        4.22       -5.28     11.30 o 
 -13  13   3      267.18      235.89     16.81 o 
 -11  13   3      810.51      836.82     26.25 o 
  -9  13   3      159.15      157.18     14.33 o 
  -7  13   3      215.45      166.76     27.80 o 
  -5  13   3       93.72      124.57     15.89 o 
  -3  13   3       63.96       50.91     11.95 o 
  -1  13   3      157.77      140.95     11.89 o 
   1  13   3       55.70       49.69      9.70 o 
   3  13   3       17.16       11.33     10.42 o 
   5  13   3      242.82      229.84     13.10 o 
   7  13   3      577.59      585.24     21.91 o 
   9  13   3      101.76       92.83     12.55 o 
  11  13   3        0.03       -8.00     14.00 o 
  13  13   3      210.38      140.89     20.97 o 
 -12  14   3      705.25      713.12     26.06 o 
 -10  14   3     1135.04     1196.80     31.77 o 
  -8  14   3      608.66      721.65     63.78 o 
  -6  14   3        3.75       10.51     10.87 o 
  -4  14   3       82.42       58.16     10.91 o 
  -2  14   3       70.86       78.70     11.04 o 
   0  14   3        0.82       -7.32      9.24 o 
   2  14   3     2379.38     2576.88     58.38 o 
   4  14   3     1903.60     2058.89     95.01 o 
   6  14   3        1.90      -11.35     11.35 o 
   8  14   3       92.24       48.68     17.38 o 
  10  14   3      401.50      461.46     41.71 o 
  -7  15   3      945.95      913.71     29.85 o 
  -5  15   3      980.84     1013.85     26.19 o 
  -3  15   3      167.08      130.10     17.55 o 
  -1  15   3      354.71      356.82     34.12 o 
   1  15   3      522.36      638.23     31.04 o 
   3  15   3        0.20        1.23     15.22 o 
 -28   0   4     2209.52     2139.45     55.20 o 
 -26   0   4      772.78      716.38     30.80 o 
 -24   0   4      703.85      690.22     28.31 o 
 -22   0   4     4503.22     4670.72     87.80 o 
 -20   0   4     4987.89     4713.09     86.81 o 
 -18   0   4     4440.56     4472.91     81.66 o 
 -16   0   4     1543.24     1586.04     24.28 o 
 -14   0   4        5.75       32.14      4.83 o 
 -12   0   4     2218.19     2217.48     29.56 o 
 -10   0   4     6900.53     7571.94     97.71 o 
  -8   0   4      612.71      993.27     31.67 o 
  -6   0   4    55040.35    60891.08   1359.79 o 
  -4   0   4     1167.63     1386.87     18.57 o 
  -2   0   4     6644.20     6734.21    165.57 o 
   0   0   4    21202.33    19930.21    302.32 o 
   2   0   4     1876.52     2026.15     38.06 o 
   4   0   4      597.13      524.13     23.39 o 
   6   0   4     7938.12     5912.28    372.74 o 
   8   0   4      944.47     1112.37     27.07 o 
  10   0   4     1146.78     1158.51     26.02 o 
  12   0   4     5951.69     5790.01     95.46 o 
  14   0   4     5066.84     5043.13     68.59 o 
  16   0   4      744.67      739.08     18.03 o 
  18   0   4      371.92      413.33     20.18 o 
  20   0   4       53.71       74.59     11.59 o 
  22   0   4      327.10      309.74     18.76 o 
 -27   1   4      333.62      299.58     17.86 o 
 -25   1   4     2461.73     2635.13     42.38 o 
 -23   1   4      328.40      288.34     17.71 o 
 -21   1   4      106.63       96.12      9.32 o 
 -19   1   4     3610.39     3506.32     38.28 o 
 -17   1   4     5446.11     5476.48     54.82 o 
 -15   1   4      333.84      361.75      7.95 o 
 -13   1   4     5610.82     5733.66     51.78 o 
 -11   1   4      225.59      218.13      6.82 o 
  -9   1   4     4252.66     4602.81     43.53 o 
  -7   1   4     2755.53     3210.61     32.13 o 
  -5   1   4    15752.08    18208.02    148.00 o 
  -3   1   4       65.07       40.57      2.27 o 
  -1   1   4       65.82       96.37      6.04 o 
   1   1   4      171.09      149.18      7.26 o 
   3   1   4    26259.71    26041.31    588.15 o 
   5   1   4      140.79      141.66      7.00 o 
   7   1   4      307.83      441.20     20.03 o 
   9   1   4     1885.74     1844.40     25.71 o 
  11   1   4        8.01       -0.38      4.21 o 
  13   1   4       79.19       70.99      7.71 o 
  15   1   4     4605.60     4657.66     45.57 o 
  17   1   4      127.89      132.42      6.60 o 
  19   1   4     1038.23     1065.48     18.40 o 
  21   1   4      226.41      222.15     13.87 o 
  23   1   4      431.23      444.02     23.02 o 
 -28   2   4      807.96      784.08     27.11 o 
 -26   2   4      408.69      385.57     22.93 o 
 -24   2   4       28.60       17.85     10.03 o 
 -22   2   4      870.06      803.34     23.29 o 
 -20   2   4      105.42       91.06      8.75 o 
 -18   2   4      514.36      496.34     12.16 o 
 -16   2   4      114.01      120.84      6.95 o 
 -14   2   4      753.83      795.79     14.67 o 
 -12   2   4       21.38       18.52      4.28 o 
 -10   2   4       22.32       28.85      3.65 o 
  -8   2   4       47.89       26.82      3.75 o 
  -6   2   4     3047.03     3339.72     32.38 o 
  -4   2   4      266.15      324.61      7.63 o 
  -2   2   4      117.36       71.52      4.64 o 
   0   2   4      534.44      507.93     11.69 o 
   2   2   4      956.67      966.86     16.27 o 
   4   2   4     2373.33     2418.08     37.21 o 
   6   2   4     2195.67     1977.49     23.53 o 
   8   2   4      147.41      150.02      5.71 o 
  10   2   4      210.92      175.42     10.45 o 
  12   2   4      745.35      740.43     17.63 o 
  14   2   4        2.85        6.96      4.99 o 
  16   2   4      299.11      282.50      9.82 o 
  18   2   4      765.97      765.51     21.25 o 
  20   2   4      262.31      262.39     16.05 o 
  22   2   4      129.33      131.11     14.70 o 
  24   2   4       72.69       87.97     14.36 o 
 -27   3   4        9.87       -1.43     11.01 o 
 -25   3   4     4857.89     4969.66     77.94 o 
 -23   3   4      927.29      898.97     25.47 o 
 -21   3   4      137.43      103.16      7.68 o 
 -19   3   4     9711.56     9525.56    112.25 o 
 -17   3   4     1675.91     1701.64     27.35 o 
 -15   3   4      759.03      748.85     16.65 o 
 -13   3   4     2920.16     2976.83     39.43 o 
 -11   3   4       19.07       17.49      4.42 o 
  -9   3   4     3387.73     3439.85     34.50 o 
  -7   3   4     1871.69     2003.96     23.49 o 
  -5   3   4    11950.96    13016.50    115.15 o 
  -3   3   4     2643.33     2589.83     28.59 o 
  -1   3   4     1588.26     1541.06     19.20 o 
   1   3   4     5567.03     5496.46     56.32 o 
   3   3   4    23081.31    23141.42    248.11 o 
   5   3   4      389.66      399.49      9.22 o 
   7   3   4      186.98      109.81      4.56 o 
   9   3   4     8025.68     8211.84     81.69 o 
  11   3   4       77.50       71.75      5.43 o 
  13   3   4     2788.46     2677.53     36.66 o 
  15   3   4     6461.71     6594.42     76.63 o 
  17   3   4     1079.54     1008.40     38.27 o 
  19   3   4      907.99      919.49     54.07 o 
  21   3   4     2139.37     2230.56     73.71 o 
  23   3   4      577.57      629.95     26.69 o 
 -26   4   4      808.87      863.73     39.47 o 
 -24   4   4      427.43      411.34     21.22 o 
 -22   4   4     1613.77     1664.39     28.95 o 
 -20   4   4     2753.20     2622.65     38.59 o 
 -18   4   4     7073.96     6948.48     84.57 o 
 -16   4   4       42.96       40.60      6.90 o 
 -14   4   4     1217.07     1191.65     18.74 o 
 -12   4   4       15.83        3.63      4.61 o 
 -10   4   4     1935.50     2125.85     23.60 o 
  -8   4   4      255.91      339.24      8.38 o 
  -6   4   4    25423.78    27955.10    267.06 o 
  -4   4   4       17.66       12.35      3.67 o 
  -2   4   4      799.82      753.96     13.53 o 
   0   4   4      324.56      232.55      6.64 o 
   2   4   4      695.61      892.19     14.53 o 
   4   4   4     2573.43     2806.33     32.44 o 
   6   4   4     1728.30     1340.27     19.84 o 
   8   4   4       24.04       37.05      3.85 o 
  10   4   4      290.22      278.93      8.37 o 
  12   4   4      222.10      246.57     10.90 o 
  14   4   4     2116.69     2122.90     37.06 o 
  16   4   4        3.25       16.40      9.22 o 
  18   4   4      479.35      459.94     28.80 o 
  20   4   4       21.29       21.25     16.55 o 
  22   4   4      527.45      509.32     24.89 o 
  24   4   4       46.42       59.93     14.73 o 
 -27   5   4        0.02       11.90     11.56 o 
 -25   5   4      259.43      235.03     20.09 o 
 -23   5   4      121.96      110.47      9.98 o 
 -21   5   4      277.85      250.91     12.34 o 
 -19   5   4      495.62      512.73     16.15 o 
 -17   5   4     1564.73     1604.70     31.81 o 
 -15   5   4     1746.54     1802.64     28.89 o 
 -13   5   4      257.83      251.26     10.45 o 
 -11   5   4      557.47      620.02     11.38 o 
  -9   5   4       42.78       37.08      4.21 o 
  -7   5   4     2204.61     2364.34     25.68 o 
  -5   5   4     1191.97     1298.74     15.45 o 
  -3   5   4     8432.27     8635.81     85.08 o 
  -1   5   4     1164.76     1265.86     16.72 o 
   1   5   4        2.06        3.99      3.09 o 
   3   5   4        1.76        1.92      4.20 o 
   5   5   4      451.09      455.25      9.73 o 
   7   5   4      802.22      898.71     14.03 o 
   9   5   4     1015.76      931.44     14.75 o 
  11   5   4       72.96       58.27      5.08 o 
  13   5   4       22.14       10.44      6.59 o 
  15   5   4        4.79        7.63      9.22 o 
  17   5   4       40.23       23.65     16.55 o 
  19   5   4      779.25      740.05     27.01 o 
  21   5   4        8.08        3.84     11.88 o 
  23   5   4        0.00       -2.27     12.76 o 
 -26   6   4      257.13      198.79     20.63 o 
 -24   6   4       30.64       14.86      8.45 o 
 -22   6   4     1885.03     1844.65     32.08 o 
 -20   6   4      534.28      558.73     23.87 o 
 -18   6   4      108.27      112.61     11.06 o 
 -16   6   4     1000.92     1039.47     23.13 o 
 -14   6   4      123.65      149.10      9.34 o 
 -12   6   4     2222.48     2250.80     33.24 o 
 -10   6   4       39.08       16.15      4.31 o 
  -8   6   4      162.93      183.88      6.76 o 
  -6   6   4     4651.33     4804.54     43.06 o 
  -4   6   4      318.61      258.45      8.98 o 
  -2   6   4      560.92      561.04     11.12 o 
   0   6   4    10419.44    10487.84    103.77 o 
   2   6   4     1535.38     1578.50     23.67 o 
   4   6   4      306.20      319.22     12.86 o 
   6   6   4     4317.99     4234.53     54.81 o 
   8   6   4      804.82      776.87     13.60 o 
  10   6   4      643.03      626.57     14.63 o 
  12   6   4     6452.89     6456.35     87.07 o 
  14   6   4      194.69      195.22     23.94 o 
  16   6   4       42.39       50.45     11.55 o 
  18   6   4      663.68      670.79     56.16 o 
  20   6   4      640.65      662.77     27.52 o 
  22   6   4       36.37       23.57     13.71 o 
 -25   7   4     2900.69     3114.75     47.98 o 
 -23   7   4      865.07      916.17     22.81 o 
 -21   7   4      157.53      126.78     10.60 o 
 -19   7   4     2155.05     2062.79     34.04 o 
 -17   7   4     2798.76     2804.34     41.37 o 
 -15   7   4      527.74      550.79     19.08 o 
 -13   7   4     2832.54     2906.21     41.36 o 
 -11   7   4      729.08      813.68     18.76 o 
  -9   7   4      504.88      460.25     11.86 o 
  -7   7   4        0.14       -1.84      4.65 o 
  -5   7   4     5608.32     5959.52     56.94 o 
  -3   7   4      623.43      605.88     14.20 o 
  -1   7   4      127.02      136.71      6.78 o 
   1   7   4      154.17      173.95      8.76 o 
   3   7   4     5746.53     6045.42     69.67 o 
   5   7   4       57.56       55.43      5.35 o 
   7   7   4       73.50       52.64      7.35 o 
   9   7   4     2528.29     2549.78     49.61 o 
  11   7   4      800.47      815.23     25.72 o 
  13   7   4      794.15      759.15     25.82 o 
  15   7   4     2924.79     2944.37     58.98 o 
  17   7   4      436.12      470.72     29.90 o 
  19   7   4      122.77      127.08     16.04 o 
  21   7   4      888.06      910.29     32.71 o 
 -24   8   4       21.51       10.58      9.10 o 
 -22   8   4      264.92      273.81     14.38 o 
 -20   8   4     1763.81     1765.81     31.87 o 
 -18   8   4     1518.40     1478.57     28.08 o 
 -16   8   4      339.16      358.11     17.07 o 
 -14   8   4      811.04      875.22     20.59 o 
 -12   8   4        4.29        5.61      9.17 o 
 -10   8   4      262.43      239.25     11.36 o 
  -8   8   4     1268.42     1275.05     27.45 o 
  -6   8   4      344.05      393.43     13.11 o 
  -4   8   4       16.15       14.02      5.06 o 
  -2   8   4       24.18       22.27      4.97 o 
   0   8   4     1283.26     1308.67     21.34 o 
   2   8   4      531.74      542.34     15.31 o 
   4   8   4      221.90      273.36     10.86 o 
   6   8   4     2027.04     2175.21     35.57 o 
   8   8   4       71.43       61.57      8.18 o 
  10   8   4      274.73      216.92     23.28 o 
  12   8   4      692.78      647.40     24.76 o 
  14   8   4      879.27      851.01     28.42 o 
  16   8   4        0.01        8.61     11.38 o 
  18   8   4      266.66      278.39     19.81 o 
  20   8   4       52.68       60.90     15.39 o 
 -23   9   4        1.53       -1.74      9.26 o 
 -21   9   4      191.81      154.45     12.09 o 
 -19   9   4      358.49      361.56     16.62 o 
 -17   9   4      577.61      589.87     18.71 o 
 -15   9   4     2590.23     2601.82     40.17 o 
 -13   9   4     1350.98     1434.23     35.42 o 
 -11   9   4       17.75        6.96      8.05 o 
  -9   9   4     1284.61     1264.60     28.25 o 
  -7   9   4      244.90      197.52     16.54 o 
  -5   9   4      521.49      471.35     32.15 o 
  -3   9   4    11462.78    11740.85    137.16 o 
  -1   9   4     1525.00     1538.90     20.60 o 
   1   9   4      365.00      366.67     13.03 o 
   3   9   4     3365.32     3394.23     44.06 o 
   5   9   4      126.57      114.54     13.11 o 
   7   9   4       19.25       18.12      7.79 o 
   9   9   4     3650.55     3478.69     65.39 o 
  11   9   4        1.15       -6.97     10.73 o 
  13   9   4       28.12       20.19     11.67 o 
  15   9   4      340.02      316.05     22.62 o 
  17   9   4       61.62       73.94     28.03 o 
  19   9   4       33.32       30.51     14.78 o 
 -22  10   4      549.84      521.50     24.08 o 
 -20  10   4        7.68       -2.07      9.37 o 
 -18  10   4      146.08      147.08     12.14 o 
 -16  10   4      157.03      147.53     16.66 o 
 -14  10   4       17.01       14.23      8.93 o 
 -12  10   4      232.52      210.57     14.19 o 
 -10  10   4      695.78      655.55     22.00 o 
  -8  10   4        3.79       -0.13      9.14 o 
  -6  10   4     4235.77     4359.04    121.77 o 
  -4  10   4      878.71      849.13     27.30 o 
  -2  10   4       59.65       51.87      7.44 o 
   0  10   4     3800.41     3979.27     42.06 o 
   2  10   4       42.40       32.62      7.10 o 
   4  10   4       61.23       77.06      7.90 o 
   6  10   4     2936.97     2962.12     46.81 o 
   8  10   4     1066.76     1111.03     31.56 o 
  10  10   4       63.58       73.13     12.94 o 
  12  10   4     2161.01     2126.18     48.80 o 
  14  10   4      305.78      305.98     29.68 o 
  16  10   4      147.24      148.78     17.15 o 
  18  10   4      272.42      246.83     20.59 o 
 -19  11   4      187.69      162.23     13.86 o 
 -17  11   4     2287.44     2284.86     47.02 o 
 -15  11   4        6.40        8.93     10.71 o 
 -13  11   4      440.91      474.21     20.81 o 
 -11  11   4        0.65       -4.33     15.01 o 
  -9  11   4      150.84      128.90     14.77 o 
  -7  11   4       50.96       44.00     10.56 o 
  -5  11   4      918.07      896.82     29.09 o 
  -3  11   4        7.22        1.12     10.87 o 
  -1  11   4      205.09      223.03     10.21 o 
   1  11   4      102.26      117.40      8.80 o 
   3  11   4      427.91      450.00     19.14 o 
   5  11   4      109.59       99.45      9.24 o 
   7  11   4      266.12      254.03     17.39 o 
   9  11   4      359.63      279.59     25.27 o 
  11  11   4      248.57      240.05     27.92 o 
  13  11   4       62.02       36.70     14.45 o 
  15  11   4       98.04       66.34     24.39 o 
 -18  12   4       35.98       18.77     12.20 o 
 -16  12   4      338.41      323.35     19.19 o 
 -14  12   4      219.89      191.14     18.73 o 
 -12  12   4      173.00      160.69     14.65 o 
 -10  12   4      489.78      501.19     21.52 o 
  -8  12   4      178.33      168.35     14.17 o 
  -6  12   4       22.98       15.94     12.63 o 
  -4  12   4       46.70       23.44     15.44 o 
  -2  12   4        7.79        1.23      8.75 o 
   0  12   4     1246.43     1241.42     25.29 o 
   2  12   4      365.97      332.59     15.40 o 
   4  12   4       26.01       16.80      8.02 o 
   6  12   4     1533.98     1690.47     35.02 o 
   8  12   4       20.26        8.14     12.67 o 
  10  12   4        0.38       18.59     13.62 o 
  12  12   4     1621.62     1646.94     44.65 o 
  14  12   4     1183.50     1246.34     39.80 o 
 -15  13   4     1650.93     1691.84     53.98 o 
 -13  13   4      556.21      601.40     24.59 o 
 -11  13   4       72.28       44.19     17.57 o 
  -9  13   4      475.66      506.27     22.07 o 
  -7  13   4       17.03       14.41      8.44 o 
  -5  13   4      424.08      416.71     20.36 o 
  -3  13   4     2760.69     2874.22     44.21 o 
  -1  13   4      958.88      965.17     23.45 o 
   1  13   4      305.32      239.25     18.73 o 
   3  13   4      815.88      804.34     25.32 o 
   5  13   4      254.73      319.07     27.03 o 
   7  13   4       27.43       28.03     13.01 o 
   9  13   4      578.79      592.73     28.34 o 
  11  13   4      191.63      195.57     31.12 o 
 -10  14   4        0.06      -11.85     11.85 o 
  -8  14   4      130.50       83.16     33.96 o 
  -6  14   4      454.21      458.84     19.29 o 
  -4  14   4       12.66       20.13     10.60 o 
  -2  14   4       89.17       72.94     11.15 o 
   0  14   4       42.81       29.43     12.49 o 
   2  14   4       64.73       56.72     24.28 o 
   4  14   4       65.66       67.09     25.16 o 
   6  14   4      130.97       91.73     17.33 o 
 -27   1   5     2402.46     2697.97     51.32 o 
 -25   1   5      605.41      602.88     19.97 o 
 -23   1   5      185.92      220.88     12.33 o 
 -21   1   5     2348.23     2404.47     37.54 o 
 -19   1   5      450.06      451.37     15.42 o 
 -17   1   5      924.34      886.53     15.45 o 
 -15   1   5    21435.92    22043.02    186.85 o 
 -13   1   5     4264.28     4364.13     40.97 o 
 -11   1   5        7.75        6.29      3.87 o 
  -9   1   5     6932.52     7252.98     62.09 o 
  -7   1   5     1998.68     1884.37     21.54 o 
  -5   1   5      372.72      416.75      9.76 o 
  -3   1   5     9157.35     9573.85     86.38 o 
  -1   1   5     3530.89     3434.22     49.71 o 
   1   1   5      380.29      417.62     11.51 o 
   3   1   5     3728.22     3829.46     54.17 o 
   5   1   5      259.79      271.67     10.85 o 
   7   1   5     2055.82     1754.81     26.64 o 
   9   1   5      566.53      583.50     13.29 o 
  11   1   5      137.06      128.84     10.85 o 
  13   1   5     2446.52     2483.42     39.73 o 
  15   1   5        3.38        0.29      7.27 o 
  17   1   5      589.31      558.31     15.01 o 
  19   1   5      471.49      450.11     14.79 o 
  21   1   5     1338.45     1420.56     38.70 o 
  23   1   5       20.67       15.69     11.61 o 
 -28   2   5     1809.13     2082.88     44.34 o 
 -26   2   5      392.50      344.34     19.36 o 
 -24   2   5     1855.67     1841.67     38.16 o 
 -22   2   5       40.64       35.67      9.54 o 
 -20   2   5       10.03       -2.53      5.84 o 
 -18   2   5      117.40      111.93      9.07 o 
 -16   2   5    35904.14    36928.25    330.98 o 
 -14   2   5     1197.96     1230.33     17.55 o 
 -12   2   5     9083.67     9769.41     84.40 o 
 -10   2   5     3685.33     3743.10     40.61 o 
  -8   2   5       48.83       72.80      4.91 o 
  -6   2   5      609.80      447.82      9.65 o 
  -4   2   5    34350.53    36634.30    319.44 o 
  -2   2   5     7119.67     7333.29     74.51 o 
   0   2   5     4208.30     4103.99     48.71 o 
   2   2   5      308.13      253.59      8.18 o 
   4   2   5       75.80      177.19     10.09 o 
   6   2   5      238.81      243.08     11.10 o 
   8   2   5      134.70      143.98     10.61 o 
  10   2   5     3064.03     2966.83     38.79 o 
  12   2   5     1214.11     1110.89     20.48 o 
  14   2   5        9.83        0.59      7.42 o 
  16   2   5     1519.46     1548.05     33.32 o 
  18   2   5        8.74        6.82     10.51 o 
  20   2   5        5.27       -3.00      7.84 o 
  22   2   5     2152.35     2239.50     50.29 o 
 -27   3   5      567.12      671.63     25.71 o 
 -25   3   5       86.15       93.48     12.76 o 
 -23   3   5       13.99       10.82      9.66 o 
 -21   3   5      222.09      218.39     10.06 o 
 -19   3   5       74.52       49.96      6.72 o 
 -17   3   5     2545.77     2549.24     36.85 o 
 -15   3   5     4969.44     5128.81     56.78 o 
 -13   3   5      326.57      335.57     11.17 o 
 -11   3   5       50.90       37.82      4.57 o 
  -9   3   5      229.65      231.39      8.50 o 
  -7   3   5      108.03      121.77      6.33 o 
  -5   3   5     1145.62     1185.57     16.45 o 
  -3   3   5     1118.26     1255.32     17.83 o 
  -1   3   5      460.42      444.76     10.96 o 
   1   3   5      191.69      197.98      8.57 o 
   3   3   5      111.94      112.14      7.20 o 
   5   3   5      451.77      427.19     12.81 o 
   7   3   5        1.58       12.34      4.72 o 
   9   3   5      267.25      316.47     11.57 o 
  11   3   5       16.53       14.37      6.40 o 
  13   3   5       40.66       28.82      7.76 o 
  15   3   5       63.31       70.44      9.09 o 
  17   3   5      823.34      858.90     41.49 o 
  19   3   5      171.46      172.23     11.34 o 
  21   3   5      293.64      336.54     32.66 o 
  23   3   5       92.49      111.59     16.44 o 
 -26   4   5        2.80      -11.38     13.86 o 
 -24   4   5     1009.81     1038.30     28.46 o 
 -22   4   5      744.14      659.25     16.48 o 
 -20   4   5       98.32       82.25      9.05 o 
 -18   4   5      569.86      539.85     19.72 o 
 -16   4   5     1845.44     1863.76     26.17 o 
 -14   4   5      900.39      914.79     16.97 o 
 -12   4   5     5525.10     5837.00     65.97 o 
 -10   4   5     1745.06     1764.60     24.13 o 
  -8   4   5       34.87       43.35      4.70 o 
  -6   4   5     2077.53     2001.90     24.38 o 
  -4   4   5     2107.52     2043.70     27.78 o 
  -2   4   5      364.83      328.11      9.43 o 
   0   4   5     5243.68     5307.15     50.38 o 
   2   4   5     2244.48     2298.37     32.03 o 
   4   4   5     2297.71     2111.04     25.92 o 
   6   4   5        6.54       -2.55      4.40 o 
   8   4   5      392.64      371.06     11.87 o 
  10   4   5     3915.51     3805.18     47.59 o 
  12   4   5      107.75       90.46      9.01 o 
  14   4   5      717.08      741.92     26.59 o 
  16   4   5     2970.04     2906.89     57.44 o 
  18   4   5      811.17      837.24     28.07 o 
  20   4   5       74.84       96.74     19.53 o 
  22   4   5     1080.20     1153.71     35.46 o 
 -25   5   5      322.30      319.83     28.41 o 
 -23   5   5      367.41      385.25     16.19 o 
 -21   5   5     1067.61     1102.20     23.35 o 
 -19   5   5      381.03      345.48     14.55 o 
 -17   5   5        1.56       -6.93      6.93 o 
 -15   5   5    15740.29    16448.85    187.33 o 
 -13   5   5      730.49      718.16     15.28 o 
 -11   5   5       72.96       63.56      5.44 o 
  -9   5   5     6303.51     6409.05     69.05 o 
  -7   5   5      613.97      516.18     11.45 o 
  -5   5   5       19.87       40.06      4.45 o 
  -3   5   5     7544.53     7723.04     77.31 o 
  -1   5   5      495.48      403.77      9.02 o 
   1   5   5     2989.10     3076.65     29.02 o 
   3   5   5     6685.19     6920.75     78.43 o 
   5   5   5     1047.83     1113.52     18.79 o 
   7   5   5     2758.42     2670.92     35.17 o 
   9   5   5      161.32      188.92      9.26 o 
  11   5   5      177.49      173.43      9.12 o 
  13   5   5     5688.61     5718.15     98.10 o 
  15   5   5      102.71       99.88     14.01 o 
  17   5   5       14.28       15.61     11.14 o 
  19   5   5      381.99      348.02     35.09 o 
  21   5   5     1348.39     1463.75     40.24 o 
 -26   6   5        0.75        5.93     15.10 o 
 -24   6   5       69.33       81.09     10.77 o 
 -22   6   5       42.83       31.66      8.89 o 
 -20   6   5      166.37      143.62     10.61 o 
 -18   6   5     4939.73     4908.59     64.31 o 
 -16   6   5     9233.31     9411.73    133.28 o 
 -14   6   5       36.66       25.42      7.66 o 
 -12   6   5     1307.82     1299.89     23.78 o 
 -10   6   5       95.02       85.10      5.98 o 
  -8   6   5       33.57       31.90      5.00 o 
  -6   6   5      450.47      512.64     10.69 o 
  -4   6   5     3897.37     4049.73     43.36 o 
  -2   6   5     1831.06     1881.60     29.72 o 
   0   6   5     3454.44     3477.03     32.56 o 
   2   6   5      536.03      535.68     10.02 o 
   4   6   5       32.46       31.50      5.66 o 
   6   6   5       93.69       97.09      7.12 o 
   8   6   5       14.43       12.26      8.28 o 
  10   6   5      469.62      478.18     19.94 o 
  12   6   5        3.28        8.65      9.56 o 
  14   6   5       81.77       72.59     12.16 o 
  16   6   5      420.40      423.68     21.74 o 
  18   6   5        4.83       -0.35     11.75 o 
  20   6   5      100.06      121.51     17.32 o 
 -25   7   5       60.91       47.41     10.41 o 
 -23   7   5      130.12      124.05     11.32 o 
 -21   7   5      618.78      612.72     19.25 o 
 -19   7   5      260.77      257.94     13.52 o 
 -17   7   5      171.38      165.43     11.13 o 
 -15   7   5      125.68      128.71     12.61 o 
 -13   7   5     3126.02     3100.16     43.94 o 
 -11   7   5      143.51      119.90      9.28 o 
  -9   7   5      352.73      395.59     10.93 o 
  -7   7   5     2941.50     2976.65     48.18 o 
  -5   7   5        5.82       -4.25      4.25 o 
  -3   7   5       24.29       41.52      5.81 o 
  -1   7   5     2627.55     2737.39     35.93 o 
   1   7   5      193.68      189.99      8.54 o 
   3   7   5       26.91       18.95      5.36 o 
   5   7   5      806.26      844.26     16.64 o 
   7   7   5      712.27      705.32     31.23 o 
   9   7   5        0.74       -2.58      8.65 o 
  11   7   5       85.10       64.98     11.48 o 
  13   7   5      324.10      312.79     26.81 o 
  15   7   5      110.93      109.31     14.00 o 
  17   7   5        3.12       22.48     12.32 o 
  19   7   5     1523.59     1623.83     43.14 o 
 -24   8   5     1081.28     1069.36     25.92 o 
 -22   8   5      314.06      271.21     14.66 o 
 -20   8   5      732.59      689.98     20.55 o 
 -18   8   5     1356.50     1339.13     27.10 o 
 -16   8   5     2300.89     2397.38     37.92 o 
 -14   8   5       55.82       54.65      9.39 o 
 -12   8   5     2264.94     2335.13     36.41 o 
 -10   8   5     2275.77     2212.93     34.46 o 
  -8   8   5      488.60      502.80     22.07 o 
  -6   8   5      956.91      935.77     17.26 o 
  -4   8   5     3771.35     3986.13     80.26 o 
  -2   8   5     1698.91     1688.02     28.86 o 
   0   8   5      671.33      657.85     13.68 o 
   2   8   5     2913.20     2903.43     34.20 o 
   4   8   5      342.68      355.85     17.11 o 
   6   8   5       32.40       27.14     15.12 o 
   8   8   5      423.17      376.77     18.84 o 
  10   8   5     3777.57     3894.59     71.87 o 
  12   8   5        4.77       -3.20     10.21 o 
  14   8   5      505.19      429.71     22.10 o 
  16   8   5     1054.96     1089.48     33.83 o 
  18   8   5      108.91      104.70     31.67 o 
 -21   9   5       64.62       52.13     11.36 o 
 -19   9   5      259.99      213.17     13.92 o 
 -17   9   5      178.11      153.77     12.00 o 
 -15   9   5     4967.98     4960.10     68.36 o 
 -13   9   5       31.30       14.59      8.87 o 
 -11   9   5      204.38      190.14     13.23 o 
  -9   9   5      245.56      223.54     18.31 o 
  -7   9   5      218.93      225.02     13.39 o 
  -5   9   5       22.55       12.75      6.95 o 
  -3   9   5      561.62      525.90     21.80 o 
  -1   9   5      230.42      217.89      9.65 o 
   1   9   5      601.33      634.03     16.73 o 
   3   9   5      561.76      566.17     17.92 o 
   5   9   5        2.70        3.20      8.94 o 
   7   9   5       83.91       89.26     11.80 o 
   9   9   5       46.67       37.91     11.23 o 
  11   9   5      127.08      110.39     14.13 o 
  13   9   5      851.61      901.48     31.67 o 
  15   9   5      175.16      163.71     16.81 o 
  17   9   5      103.79      128.83     16.97 o 
 -20  10   5      887.43      872.00     24.02 o 
 -18  10   5     4553.37     4732.82     80.91 o 
 -16  10   5     1441.97     1488.45     53.26 o 
 -14  10   5       66.78       37.13      9.68 o 
 -12  10   5      316.97      364.43     19.00 o 
 -10  10   5      586.78      583.97     21.30 o 
  -8  10   5      292.59      249.19     21.96 o 
  -6  10   5     1588.06     1559.53     38.79 o 
  -4  10   5      160.55      166.06     17.09 o 
  -2  10   5      113.45      114.55      8.41 o 
   0  10   5       14.92        2.04      6.41 o 
   2  10   5     1245.78     1276.44     24.17 o 
   4  10   5      971.56      960.90     23.81 o 
   6  10   5        0.32       -9.70      9.79 o 
   8  10   5      160.11      154.68     14.69 o 
  10  10   5      165.95      180.32     16.14 o 
  12  10   5       49.10       26.57     13.10 o 
  14  10   5       36.29       28.51     13.71 o 
  16  10   5      390.38      356.74     24.22 o 
 -19  11   5      221.54      188.19     14.49 o 
 -17  11   5       13.11        8.38     10.49 o 
 -15  11   5      201.94      218.62     16.17 o 
 -13  11   5     1183.96     1186.62     30.61 o 
 -11  11   5      810.29      832.32     25.60 o 
  -9  11   5      404.20      393.30     19.84 o 
  -7  11   5     2027.73     2019.65     62.71 o 
  -5  11   5       32.10       37.23     10.65 o 
  -3  11   5       21.93       13.05      8.68 o 
  -1  11   5      914.28      833.36     31.04 o 
   1  11   5      777.99      845.94     24.44 o 
   3  11   5      291.98      289.25     14.19 o 
   5  11   5     1136.74     1151.00     24.28 o 
   7  11   5      871.98      941.92     58.99 o 
   9  11   5       59.12       59.67     13.42 o 
  11  11   5       17.98       18.68     13.06 o 
  13  11   5      507.31      560.68     27.84 o 
 -16  12   5      470.92      472.71     37.45 o 
 -14  12   5        0.07      -14.16     14.16 o 
 -12  12   5      375.50      382.38     21.24 o 
 -10  12   5      361.50      310.83     26.03 o 
  -8  12   5      708.27      706.26     24.10 o 
  -6  12   5      101.26       98.10     12.46 o 
  -4  12   5      974.21      936.58     31.28 o 
  -2  12   5      330.71      354.41     24.60 o 
   0  12   5      122.80      111.04     21.08 o 
   2  12   5      716.82      703.89     30.71 o 
   4  12   5       84.10       93.00     10.85 o 
   6  12   5      385.24      397.32     19.72 o 
   8  12   5      195.69      166.72     19.69 o 
  10  12   5      562.83      624.24     49.32 o 
  12  12   5      174.23      196.53     19.24 o 
 -13  13   5      453.48      476.44     23.35 o 
 -11  13   5       48.45       30.37     12.43 o 
  -9  13   5       52.34       45.13     12.36 o 
  -7  13   5      171.00      126.56     25.20 o 
  -5  13   5      773.82      752.30     21.97 o 
  -3  13   5      196.81      201.18     15.49 o 
  -1  13   5       80.02       63.09     16.57 o 
   1  13   5       18.83        5.09     21.85 o 
   3  13   5        0.36        0.57     26.04 o 
   5  13   5        0.02      -12.50     14.12 o 
   7  13   5      656.87      718.84     32.66 o 
   9  13   5      187.92      163.55     16.01 o 
  -8  14   5      192.73      164.63     22.21 o 
  -6  14   5     2357.02     2342.84     95.03 o 
  -4  14   5       33.40       26.69     12.39 o 
  -2  14   5      377.46      450.33     56.61 o 
   0  14   5        0.31       13.38     32.22 o 
   2  14   5      600.46      561.65     42.59 o 
   4  14   5      675.45      797.79     48.55 o 
 -26   0   6     2894.01     3069.42     68.38 o 
 -24   0   6      174.24      157.67     16.59 o 
 -22   0   6     6968.33     7015.71    123.95 o 
 -20   0   6      974.63      961.77     30.39 o 
 -18   0   6      940.42      925.89     48.33 o 
 -16   0   6      592.88      679.94     18.97 o 
 -14   0   6     4396.59     4510.40    115.89 o 
 -12   0   6     2033.23     2191.32     43.20 o 
 -10   0   6     3777.70     3801.26     77.33 o 
  -8   0   6       54.55       89.26      5.96 o 
  -6   0   6     6172.13     6340.88     72.54 o 
  -4   0   6       37.01       30.05      4.25 o 
  -2   0   6     6265.35     5499.58     92.31 o 
   0   0   6     6011.16     5755.16     96.24 o 
   2   0   6       23.08       32.95      8.86 o 
   4   0   6     2893.08     2853.18     81.65 o 
   6   0   6     5865.16     5696.39    135.94 o 
   8   0   6       75.90      135.79     13.86 o 
  10   0   6     4503.86     3942.37     73.26 o 
  12   0   6     2718.47     2706.95     78.34 o 
  14   0   6       24.90       25.82     16.99 o 
  16   0   6      539.24      610.60     22.49 o 
  18   0   6     4167.34     4605.87     82.66 o 
  20   0   6     1319.19     1524.00     38.55 o 
  22   0   6       33.94       30.90     14.79 o 
 -27   1   6        0.18       -3.83     11.48 o 
 -25   1   6     2105.81     2148.42     42.93 o 
 -23   1   6      892.99      907.69     22.46 o 
 -21   1   6       16.33        5.87      7.45 o 
 -19   1   6     1088.82     1094.42     22.51 o 
 -17   1   6       89.43       78.02      6.96 o 
 -15   1   6      886.03      904.43     18.82 o 
 -13   1   6     1915.90     2035.74     26.85 o 
 -11   1   6      165.39      171.24      9.24 o 
  -9   1   6      393.85      373.12      8.31 o 
  -7   1   6        2.03       11.37      3.09 o 
  -5   1   6        0.90        4.87      2.69 o 
  -3   1   6     7330.14     7268.12     67.30 o 
  -1   1   6      355.76      372.49      9.23 o 
   1   1   6     1905.61     1923.37     28.33 o 
   3   1   6      211.83      176.46     10.42 o 
   5   1   6       37.26       37.51      6.87 o 
   7   1   6     1540.93     1720.75     27.82 o 
   9   1   6     3489.23     3054.60     48.37 o 
  11   1   6      312.04      277.33     22.38 o 
  13   1   6     1485.03     1396.09     27.56 o 
  15   1   6       58.82       70.80      9.83 o 
  17   1   6       34.69       43.13      7.81 o 
  19   1   6       41.44       28.53      8.00 o 
  21   1   6       39.49       38.66      9.56 o 
 -26   2   6       21.08      -10.92     10.92 o 
 -24   2   6      143.95      128.98     13.03 o 
 -22   2   6      928.89      970.56     26.07 o 
 -20   2   6        3.84       -3.47      8.13 o 
 -18   2   6       23.60       26.50      5.88 o 
 -16   2   6     1314.04     1328.91     20.95 o 
 -14   2   6      147.48      138.64      7.95 o 
 -12   2   6      262.29      232.43      8.78 o 
 -10   2   6     1068.84     1155.19     17.22 o 
  -8   2   6      179.02      214.40      7.32 o 
  -6   2   6     1059.34     1043.62     13.09 o 
  -4   2   6      423.96      433.78      8.32 o 
  -2   2   6      699.07      743.75     13.34 o 
   0   2   6     3848.83     3769.54     51.93 o 
   2   2   6      100.89      129.00      7.12 o 
   4   2   6       39.43       46.53      5.44 o 
   6   2   6     1685.60     1640.53     26.68 o 
   8   2   6      156.52      173.36     10.40 o 
  10   2   6       91.77      101.42      9.77 o 
  12   2   6     1684.90     1604.35     40.87 o 
  14   2   6        5.95        6.36      8.20 o 
  16   2   6       44.31       44.98      9.72 o 
  18   2   6      158.30      170.34     11.49 o 
  20   2   6       14.38       18.06      8.79 o 
  22   2   6        1.05       16.10     12.20 o 
 -27   3   6      415.13      382.96     21.37 o 
 -25   3   6     6747.56     7074.96    104.44 o 
 -23   3   6     1252.33     1255.76     30.62 o 
 -21   3   6       80.94       61.04     10.28 o 
 -19   3   6     2131.34     2165.97     31.33 o 
 -17   3   6      420.76      419.71     11.98 o 
 -15   3   6      253.17      247.31     12.01 o 
 -13   3   6     9666.87    10159.70     95.09 o 
 -11   3   6        0.50       -1.59      5.54 o 
  -9   3   6     2301.75     2321.56     31.58 o 
  -7   3   6      444.68      372.06     10.66 o 
  -5   3   6      716.82      746.00     13.19 o 
  -3   3   6    15310.89    15309.47    150.37 o 
  -1   3   6     1701.36     1821.14     26.15 o 
   1   3   6     1474.00     1527.09     21.02 o 
   3   3   6     7489.01     7441.95     76.81 o 
   5   3   6       45.47       46.88      7.37 o 
   7   3   6     1097.08     1139.64     22.01 o 
   9   3   6     8345.91     7616.66     87.87 o 
  11   3   6      194.68      162.39      9.41 o 
  13   3   6      427.64      430.14     14.72 o 
  15   3   6     1581.35     1633.02     31.93 o 
  17   3   6      812.68      837.40     28.10 o 
  19   3   6       15.94        4.03      8.21 o 
  21   3   6       13.93       23.55     12.63 o 
 -26   4   6      641.46      716.81     55.14 o 
 -24   4   6        3.34       -9.68      9.68 o 
 -22   4   6     1990.35     2045.19     30.38 o 
 -20   4   6      454.94      461.61     14.41 o 
 -18   4   6       10.66       -4.16      6.95 o 
 -16   4   6       85.86       93.51      7.62 o 
 -14   4   6      663.43      705.74     15.68 o 
 -12   4   6     2076.82     2087.30     25.07 o 
 -10   4   6     2758.57     2719.78     32.35 o 
  -8   4   6       13.48       16.53      5.55 o 
  -6   4   6     1610.65     1597.82     21.56 o 
  -4   4   6      373.07      330.96     11.93 o 
  -2   4   6     4199.00     4076.03     52.79 o 
   0   4   6     4559.60     4574.54     49.84 o 
   2   4   6      182.37      195.48      8.89 o 
   4   4   6        1.23       -2.08      4.35 o 
   6   4   6     1394.72     1444.25     21.34 o 
   8   4   6       15.95       17.79      6.98 o 
  10   4   6     2223.61     2099.99     40.96 o 
  12   4   6     1572.73     1573.84     26.07 o 
  14   4   6        0.00        7.45      9.84 o 
  16   4   6       31.97       30.80     11.66 o 
  18   4   6      995.01     1079.33     33.03 o 
  20   4   6      485.79      514.18     25.14 o 
 -25   5   6       34.06       26.30     11.43 o 
 -23   5   6      154.51      158.33     10.16 o 
 -21   5   6       64.09       60.04      9.11 o 
 -19   5   6      950.31      934.96     21.54 o 
 -17   5   6      225.68      236.40     11.81 o 
 -15   5   6       95.11       82.11      8.85 o 
 -13   5   6      333.46      334.26     10.75 o 
 -11   5   6      381.71      405.65     11.17 o 
  -9   5   6       28.21       37.81      5.86 o 
  -7   5   6      865.70      929.44     17.86 o 
  -5   5   6       28.48       42.62      7.26 o 
  -3   5   6      106.26      106.66      6.89 o 
  -1   5   6     2880.81     2924.94     30.98 o 
   1   5   6       55.08       51.50      5.19 o 
   3   5   6      449.17      409.33     10.29 o 
   5   5   6      248.01      230.43      9.53 o 
   7   5   6       32.19       34.00      6.59 o 
   9   5   6      235.15      285.24     11.95 o 
  11   5   6     1562.19     1439.29     24.48 o 
  13   5   6       73.63       69.07     11.75 o 
  15   5   6      557.84      554.09     23.37 o 
  17   5   6      758.38      799.04     41.71 o 
  19   5   6       28.49       32.53     13.42 o 
 -24   6   6      703.05      732.94     21.48 o 
 -22   6   6     3859.85     4005.00     66.19 o 
 -20   6   6      120.55      139.43     10.98 o 
 -18   6   6     1233.54     1269.88     25.48 o 
 -16   6   6     3382.86     3511.68     59.98 o 
 -14   6   6      112.13       94.84      9.21 o 
 -12   6   6       52.92       38.67      6.36 o 
 -10   6   6     2955.42     3116.29     47.84 o 
  -8   6   6     1316.11     1474.53     20.17 o 
  -6   6   6     5415.22     5446.39     63.50 o 
  -4   6   6      752.88      762.48     15.34 o 
  -2   6   6      339.72      352.54      9.88 o 
   0   6   6     4485.02     4646.82     46.08 o 
   2   6   6      388.52      348.93     10.21 o 
   4   6   6      578.44      592.07     13.05 o 
   6   6   6     6264.33     6392.91     74.85 o 
   8   6   6       54.47       74.82      7.37 o 
  10   6   6        0.15        9.67      9.48 o 
  12   6   6     2707.97     2638.53     53.60 o 
  14   6   6      118.50      122.11     18.10 o 
  16   6   6      198.83      244.43     18.98 o 
  18   6   6     1919.22     2037.63     56.28 o 
 -23   7   6       28.25       16.06      9.54 o 
 -21   7   6       70.42       54.67      9.90 o 
 -19   7   6     1660.36     1760.76     31.75 o 
 -17   7   6      359.12      323.62     15.83 o 
 -15   7   6      240.66      203.25     11.83 o 
 -13   7   6     2246.29     2363.46     36.55 o 
 -11   7   6      275.60      309.75     14.14 o 
  -9   7   6      364.18      332.19     11.00 o 
  -7   7   6     1672.94     1627.00     23.88 o 
  -5   7   6       18.63       24.49      5.79 o 
  -3   7   6     6474.74     6653.01     77.12 o 
  -1   7   6       96.57       99.10      6.87 o 
   1   7   6      469.02      456.21     14.80 o 
   3   7   6     1557.00     1563.68     24.71 o 
   5   7   6      741.94      773.39     17.93 o 
   7   7   6        0.11       -1.43      8.59 o 
   9   7   6     4268.99     4128.72     74.86 o 
  11   7   6        8.15       23.37     10.66 o 
  13   7   6      177.80      160.62     19.64 o 
  15   7   6      151.09      150.83     15.80 o 
  17   7   6       33.72       17.04     13.31 o 
 -22   8   6       29.75       18.37     12.07 o 
 -20   8   6       40.17       17.23      9.49 o 
 -18   8   6       19.98       14.88      9.08 o 
 -16   8   6      855.91      874.76     21.98 o 
 -14   8   6      386.89      421.41     19.37 o 
 -12   8   6        6.08       -3.24      8.06 o 
 -10   8   6      440.99      431.92     18.78 o 
  -8   8   6       56.91       46.90      9.41 o 
  -6   8   6      185.40      183.12      9.02 o 
  -4   8   6       29.34       29.89      6.16 o 
  -2   8   6       64.90       66.20     10.64 o 
   0   8   6      164.06      174.30      9.68 o 
   2   8   6      123.84      115.42     10.48 o 
   4   8   6       10.22        9.83      5.88 o 
   6   8   6        8.91       28.04     22.07 o 
   8   8   6        0.02       -3.80      9.29 o 
  10   8   6       13.13       -5.78     10.81 o 
  12   8   6      351.09      326.53     44.58 o 
  14   8   6       52.30       49.67     13.18 o 
  16   8   6        2.30       14.38     23.39 o 
 -21   9   6      125.26      106.77     12.03 o 
 -19   9   6      672.34      655.96     24.27 o 
 -17   9   6       56.80       42.21     10.56 o 
 -15   9   6        2.80       -2.18      8.76 o 
 -13   9   6      254.64      240.75     13.38 o 
 -11   9   6        4.34        1.99      9.67 o 
  -9   9   6      568.85      585.12     21.03 o 
  -7   9   6      116.54      120.96     11.49 o 
  -5   9   6      174.43      184.70     12.47 o 
  -3   9   6        5.38       14.76      8.84 o 
  -1   9   6      885.88      951.23     19.07 o 
   1   9   6       87.49       96.11     13.86 o 
   3   9   6      987.32     1020.79     23.50 o 
   5   9   6       90.24       79.80     10.01 o 
   7   9   6      269.47      251.85     17.34 o 
   9   9   6      656.11      759.21     26.62 o 
  11   9   6      115.71       77.16     13.35 o 
  13   9   6       19.43        5.72     12.61 o 
  15   9   6     1656.67     1734.79     45.14 o 
 -20  10   6        0.41       -9.99      9.99 o 
 -18  10   6     1476.35     1465.12     30.82 o 
 -16  10   6     1130.76     1196.09     27.28 o 
 -14  10   6       95.05       85.55     12.79 o 
 -12  10   6      152.14      148.02     13.79 o 
 -10  10   6      689.77      685.23     23.13 o 
  -8  10   6       75.99       73.50     11.39 o 
  -6  10   6      804.73      832.29     24.20 o 
  -4  10   6      123.24      125.90     16.38 o 
  -2  10   6      230.48      193.48     15.27 o 
   0  10   6     1080.20     1159.98     23.13 o 
   2  10   6      374.62      386.25     16.74 o 
   4  10   6       83.35       96.93     10.79 o 
   6  10   6      608.56      630.71     20.85 o 
   8  10   6        2.73        9.65     13.57 o 
  10  10   6       65.09       58.05     13.29 o 
  12  10   6     1337.86     1384.98     38.78 o 
  14  10   6      706.82      873.80     32.24 o 
 -17  11   6      107.76      108.80     20.44 o 
 -15  11   6       10.27        9.23     11.86 o 
 -13  11   6        3.29       13.90     11.86 o 
 -11  11   6        8.76       -2.02     10.87 o 
  -9  11   6      154.27      155.59     14.20 o 
  -7  11   6       32.03       32.66     13.00 o 
  -5  11   6       24.81       33.02     14.63 o 
  -3  11   6       40.77       18.77     15.78 o 
  -1  11   6      126.85      125.01     17.07 o 
   1  11   6        6.15        0.27      8.30 o 
   3  11   6      149.12      143.44     11.11 o 
   5  11   6       79.61      105.28     14.46 o 
   7  11   6        0.75      -10.22     10.22 o 
   9  11   6       38.80       12.77     21.02 o 
  11  11   6       28.28       57.76     14.86 o 
 -14  12   6      477.40      480.28     23.35 o 
 -12  12   6      263.42      250.98     17.51 o 
 -10  12   6      299.49      277.39     17.34 o 
  -8  12   6       30.12        7.80     11.28 o 
  -6  12   6      354.89      319.60     22.05 o 
  -4  12   6      770.19      726.28     41.71 o 
  -2  12   6        1.86       -1.29     15.01 o 
   0  12   6     2480.97     2508.69     59.67 o 
   2  12   6      202.53      202.27     20.62 o 
   4  12   6       35.29       17.95     11.98 o 
   6  12   6      723.58      776.54     32.60 o 
   8  12   6      135.83       94.77     14.01 o 
  10  12   6        1.27       -0.22     23.39 o 
 -11  13   6       16.09        7.85     12.21 o 
  -9  13   6      310.82      289.04     18.55 o 
  -7  13   6      246.45      267.06     17.70 o 
  -5  13   6      100.18       37.02     36.74 o 
  -3  13   6       14.00       16.73     15.49 o 
  -1  13   6      101.68       69.26     17.88 o 
   1  13   6       16.26       35.13     16.52 o 
   3  13   6      435.77      502.75     30.02 o 
   5  13   6      216.89      201.33     18.72 o 
 -25   1   7       52.07       64.52     14.17 o 
 -23   1   7      741.71      777.22     23.57 o 
 -21   1   7     2286.24     2358.17     37.35 o 
 -19   1   7      433.34      449.69     15.89 o 
 -17   1   7      992.55     1018.65     18.96 o 
 -15   1   7      514.05      532.91     12.69 o 
 -13   1   7     8005.72     7975.45     75.75 o 
 -11   1   7      270.57      324.10     10.50 o 
  -9   1   7     7669.50     8061.51     65.35 o 
  -7   1   7     1781.87     1707.01     17.66 o 
  -5   1   7        2.58        7.31      4.10 o 
  -3   1   7       45.02       35.83      7.19 o 
  -1   1   7    17751.21    17134.59    199.47 o 
   1   1   7     3959.66     3834.10     56.32 o 
   3   1   7     4691.25     4533.67     57.32 o 
   5   1   7      295.32      287.76     15.84 o 
   7   1   7     2013.85     1729.22     29.26 o 
   9   1   7       21.61       25.27      8.45 o 
  11   1   7     1328.37     1171.80     28.02 o 
  13   1   7     4026.99     3992.39     60.12 o 
  15   1   7       83.48       75.37     10.81 o 
  17   1   7       11.47       11.07      7.89 o 
  19   1   7      372.07      334.57     25.38 o 
 -26   2   7       39.38       39.09     11.86 o 
 -24   2   7      618.77      632.49     23.13 o 
 -22   2   7      116.51      119.08     11.91 o 
 -20   2   7      243.22      222.06     11.79 o 
 -18   2   7     2496.59     2627.31     34.93 o 
 -16   2   7     1320.99     1334.81     21.87 o 
 -14   2   7      840.51      856.03     16.75 o 
 -12   2   7     8074.61     7988.73     82.52 o 
 -10   2   7     3062.82     3132.87     39.54 o 
  -8   2   7     1025.55      982.81     13.60 o 
  -6   2   7     7706.58     7833.45     84.07 o 
  -4   2   7       46.29       42.75      6.64 o 
  -2   2   7     1644.59     1622.30     30.86 o 
   0   2   7    11335.84    11125.46    126.02 o 
   2   2   7      928.76      932.47     22.83 o 
   4   2   7     5340.15     5244.77     65.15 o 
   6   2   7     1235.10     1237.76     28.16 o 
   8   2   7      140.41       76.18      9.28 o 
  10   2   7        4.86       13.27     11.82 o 
  12   2   7      167.35      156.41     12.81 o 
  14   2   7        4.76        9.87      9.02 o 
  16   2   7     4768.47     5008.40     87.26 o 
  18   2   7       97.95      120.71     11.43 o 
  20   2   7        0.12        2.37      9.30 o 
 -25   3   7        5.65        4.26     15.43 o 
 -23   3   7       28.59       41.79     10.76 o 
 -21   3   7      104.03       95.10     11.15 o 
 -19   3   7        1.11       -4.93      6.27 o 
 -17   3   7     1205.16     1239.61     21.42 o 
 -15   3   7     1352.37     1383.51     22.26 o 
 -13   3   7     1056.02      974.84     19.61 o 
 -11   3   7      207.80      164.46      7.82 o 
  -9   3   7      825.30      876.56     14.15 o 
  -7   3   7        7.56       11.41      4.17 o 
  -5   3   7      120.87      154.70      7.77 o 
  -3   3   7     1466.44     1440.30     21.10 o 
  -1   3   7     4452.67     4371.42     57.99 o 
   1   3   7     3961.11     3890.47     66.06 o 
   3   3   7     2861.66     2790.97     39.35 o 
   5   3   7        3.97        3.84      7.39 o 
   7   3   7      352.35      285.94     13.01 o 
   9   3   7       19.25       20.15      6.64 o 
  11   3   7      406.94      358.61     14.23 o 
  13   3   7     1553.88     1467.25     26.34 o 
  15   3   7      506.57      506.45     28.80 o 
  17   3   7        0.01       11.01     12.33 o 
  19   3   7       30.88       35.04      9.55 o 
 -24   4   7      827.50      907.36     27.30 o 
 -22   4   7       34.40       25.36     10.45 o 
 -20   4   7      138.03      138.34     10.55 o 
 -18   4   7     4465.36     4684.31     54.90 o 
 -16   4   7     1595.66     1628.17     22.71 o 
 -14   4   7     1157.76     1228.90     20.81 o 
 -12   4   7     3676.02     3855.11     45.39 o 
 -10   4   7     2828.49     2800.79     37.87 o 
  -8   4   7        5.41        2.53      6.10 o 
  -6   4   7     2837.28     2934.93     39.65 o 
  -4   4   7     1643.65     1650.52     23.54 o 
  -2   4   7      373.22      390.53     13.35 o 
   0   4   7     1062.25     1071.70     21.29 o 
   2   4   7     1854.32     1872.67     29.92 o 
   4   4   7       24.93       22.18      7.73 o 
   6   4   7      148.16      162.90      8.58 o 
   8   4   7       10.20       17.60      6.57 o 
  10   4   7      465.60      457.15     15.42 o 
  12   4   7       97.06       93.04     11.92 o 
  14   4   7       11.13       15.01     19.42 o 
  16   4   7      340.62      343.95     21.26 o 
  18   4   7       44.35       50.56     29.90 o 
 -25   5   7      145.62      166.56     15.00 o 
 -23   5   7     1453.87     1567.41     62.70 o 
 -21   5   7     2528.32     2681.08     37.11 o 
 -19   5   7       73.45       87.87      9.54 o 
 -17   5   7       10.28        1.13      7.92 o 
 -15   5   7     1581.60     1685.36     29.19 o 
 -13   5   7     9925.76    10056.36    105.48 o 
 -11   5   7      948.98     1013.52     18.31 o 
  -9   5   7     4180.64     4462.63     55.45 o 
  -7   5   7     1599.79     1558.17     28.99 o 
  -5   5   7      387.38      351.28     20.94 o 
  -3   5   7       24.19       13.70      6.37 o 
  -1   5   7    20351.62    20426.46    200.35 o 
   1   5   7     1798.89     1769.92     22.07 o 
   3   5   7      883.25      894.63     16.59 o 
   5   5   7       20.96       13.09      6.04 o 
   7   5   7     1342.23     1249.62     27.71 o 
   9   5   7       39.67       58.12      8.13 o 
  11   5   7     1713.88     1523.02     37.05 o 
  13   5   7     1919.08     2008.42    127.89 o 
  15   5   7        2.96        4.78     15.78 o 
  17   5   7      261.72      268.04     19.78 o 
 -24   6   7       56.55       73.44     12.97 o 
 -22   6   7        1.59       -8.17      8.73 o 
 -20   6   7      136.52      117.08     11.00 o 
 -18   6   7      527.85      568.02     18.28 o 
 -16   6   7       56.22       47.84      9.08 o 
 -14   6   7       31.70       14.64      9.82 o 
 -12   6   7      565.65      563.21     13.37 o 
 -10   6   7      685.96      677.47     16.49 o 
  -8   6   7      900.66      932.31     21.83 o 
  -6   6   7      838.52      869.86     16.64 o 
  -4   6   7      558.99      537.90     12.73 o 
  -2   6   7      610.66      618.30     18.96 o 
   0   6   7      507.96      511.65     11.75 o 
   2   6   7       58.00       57.35      6.00 o 
   4   6   7      263.43      252.74     10.28 o 
   6   6   7      149.30      141.48      9.27 o 
   8   6   7      740.55      676.04     17.73 o 
  10   6   7      485.44      392.04     19.97 o 
  12   6   7       17.68       22.51     11.27 o 
  14   6   7       46.97       61.27     13.10 o 
  16   6   7      282.79      297.54     21.37 o 
 -23   7   7      154.95      138.51     12.69 o 
 -21   7   7      139.68      168.89     14.74 o 
 -19   7   7      801.44      816.38     22.09 o 
 -17   7   7      165.53      162.72     11.75 o 
 -15   7   7     3176.02     3330.60     48.09 o 
 -13   7   7      284.14      247.42     13.28 o 
 -11   7   7      235.91      202.46     11.69 o 
  -9   7   7     1215.35     1196.50     23.10 o 
  -7   7   7      522.33      572.70     18.33 o 
  -5   7   7      164.79      151.23      8.23 o 
  -3   7   7     4920.89     5096.26     55.71 o 
  -1   7   7     1502.75     1552.33     20.79 o 
   1   7   7      887.73      859.68     15.06 o 
   3   7   7       11.31       12.49      5.96 o 
   5   7   7      480.53      496.33     14.59 o 
   7   7   7      493.25      478.83     20.66 o 
   9   7   7      190.00      198.67     15.31 o 
  11   7   7       39.64       16.11     17.54 o 
  13   7   7       54.52       70.82     13.23 o 
  15   7   7      321.99      302.77     21.10 o 
 -22   8   7        7.53        6.63     10.91 o 
 -20   8   7      278.51      256.10     14.51 o 
 -18   8   7     2111.72     2317.08     49.31 o 
 -16   8   7      821.26      810.35     21.98 o 
 -14   8   7      595.08      640.56     19.80 o 
 -12   8   7     4238.20     4450.14     60.23 o 
 -10   8   7      633.56      659.42     21.96 o 
  -8   8   7      217.53      191.14     20.08 o 
  -6   8   7     2295.28     2353.85     36.11 o 
  -4   8   7       90.42       77.37      8.96 o 
  -2   8   7      248.90      239.33     10.48 o 
   0   8   7     3469.26     3547.73     46.28 o 
   2   8   7      759.68      819.13     18.17 o 
   4   8   7     1165.55     1231.04     25.89 o 
   6   8   7      260.80      251.11     17.02 o 
   8   8   7       16.31       14.43     10.65 o 
  10   8   7      488.23      572.72     24.06 o 
  12   8   7       20.35       31.04     14.46 o 
  14   8   7      233.35      249.66     19.19 o 
 -19   9   7       12.12       -4.83      9.74 o 
 -17   9   7      140.66      139.35     12.56 o 
 -15   9   7        4.00       -9.07      9.07 o 
 -13   9   7     1384.42     1433.17     33.38 o 
 -11   9   7      373.12      404.55     19.53 o 
  -9   9   7      393.45      378.24     24.12 o 
  -7   9   7        0.96       -4.55     12.48 o 
  -5   9   7       71.94       44.06      9.05 o 
  -3   9   7      207.01      196.11     12.98 o 
  -1   9   7     4311.98     4400.99     56.76 o 
   1   9   7      873.67      939.91     19.95 o 
   3   9   7      275.26      294.74     15.32 o 
   5   9   7        7.56        3.04      8.65 o 
   7   9   7      372.55      415.35     21.16 o 
   9   9   7        8.02        9.04     11.36 o 
  11   9   7      583.22      566.17     25.87 o 
  13   9   7      684.85      762.10     29.82 o 
 -18  10   7      514.00      510.64     20.78 o 
 -16  10   7      228.84      228.62     17.03 o 
 -14  10   7      268.21      256.95     20.41 o 
 -12  10   7       60.47       49.84     21.99 o 
 -10  10   7       97.31       81.29     12.42 o 
  -8  10   7       95.21       67.41     15.57 o 
  -6  10   7      109.09      146.61     31.23 o 
  -4  10   7     1859.31     1911.30     42.74 o 
  -2  10   7     1494.97     1522.52     40.58 o 
   0  10   7        2.31       -8.14      8.14 o 
   2  10   7      456.93      429.85     17.34 o 
   4  10   7       31.95       26.66     15.96 o 
   6  10   7       11.35        5.25     10.82 o 
   8  10   7      881.68      869.23     29.75 o 
  10  10   7     1443.81     1461.31     39.91 o 
  12  10   7       11.83        2.43     23.17 o 
 -15  11   7     2184.33     2219.19     61.49 o 
 -13  11   7       13.27        9.25     17.47 o 
 -11  11   7       14.45       19.55     12.40 o 
  -9  11   7      809.22      825.43     33.32 o 
  -7  11   7       52.05       42.29     15.73 o 
  -5  11   7      827.58      896.09     34.18 o 
  -3  11   7     2826.15     2606.40    162.98 o 
  -1  11   7      118.45       89.03     16.44 o 
   1  11   7      338.37      309.44     25.60 o 
   3  11   7        5.06        9.97     12.27 o 
   5  11   7       76.00       62.31     11.22 o 
   7  11   7      901.38     1036.50     33.16 o 
   9  11   7      258.86      241.35     33.21 o 
 -12  12   7      643.67      664.46     25.71 o 
 -10  12   7       15.61       21.99     12.01 o 
  -8  12   7       12.60       19.74     15.38 o 
  -6  12   7      784.01      814.82     51.86 o 
  -4  12   7      249.05      215.81     39.72 o 
  -2  12   7      198.88      219.06     39.06 o 
   0  12   7      773.41      763.36     32.96 o 
   2  12   7       27.98       50.46     26.37 o 
   4  12   7      167.72      180.70     13.16 o 
   6  12   7      238.81      227.60     16.44 o 
  -5  13   7       32.76       15.28     16.36 o 
  -3  13   7      188.17      217.19     22.27 o 
  -1  13   7     1018.86     1117.09     65.43 o 
 -24   0   8     1123.29     1073.06     46.57 o 
 -22   0   8     1127.69     1120.31     35.04 o 
 -20   0   8      527.36      531.90     25.07 o 
 -18   0   8      427.65      437.79     18.54 o 
 -16   0   8     9277.90     9407.98    127.62 o 
 -14   0   8     2736.24     2583.60     42.81 o 
 -12   0   8      121.79      104.44      8.06 o 
 -10   0   8     3909.52     3623.22     68.51 o 
  -8   0   8        8.69        5.34     10.40 o 
  -6   0   8     2575.83     2453.75     51.48 o 
  -4   0   8     1740.93     1662.88     39.77 o 
  -2   0   8    10786.51    10265.15    167.05 o 
   0   0   8      791.51      736.51     27.25 o 
   2   0   8      602.29      604.57     24.81 o 
   4   0   8      594.50      562.92     24.74 o 
   6   0   8     5213.03     5318.76    112.99 o 
   8   0   8       19.29        3.20      6.32 o 
  10   0   8     1650.77     1484.85     46.23 o 
  12   0   8     2486.85     2555.65     57.80 o 
  14   0   8        0.66       -8.17     18.54 o 
  16   0   8      369.31      473.17     35.53 o 
  18   0   8      513.02      612.63     26.35 o 
 -25   1   8     1457.28     1415.68     34.47 o 
 -23   1   8        3.02       23.23     10.21 o 
 -21   1   8      320.10      288.35     12.57 o 
 -19   1   8     1758.86     1870.65     28.36 o 
 -17   1   8      211.66      213.10      9.96 o 
 -15   1   8       78.50       84.26      6.40 o 
 -13   1   8      247.51      315.52      9.81 o 
 -11   1   8      800.84      594.61     12.95 o 
  -9   1   8      369.60      297.80     13.31 o 
  -7   1   8      962.34      942.49     26.28 o 
  -5   1   8      168.43      175.16     11.69 o 
  -3   1   8     6070.29     5588.54     69.20 o 
  -1   1   8       21.66       22.43      8.01 o 
   1   1   8     2085.44     1945.42     31.44 o 
   3   1   8     5001.64     4925.43     62.93 o 
   5   1   8      238.69      212.91     13.90 o 
   7   1   8      225.98      192.18     12.25 o 
   9   1   8     3686.80     3338.01     48.01 o 
  11   1   8       42.66       16.59     12.19 o 
  13   1   8      111.14       79.47     10.19 o 
  15   1   8     1165.24     1194.18     31.41 o 
  17   1   8        1.97       12.62      8.53 o 
 -24   2   8       17.86        6.18     14.83 o 
 -22   2   8     1034.34     1102.58     38.33 o 
 -20   2   8       47.68       39.97     11.82 o 
 -18   2   8       60.60       52.43      7.55 o 
 -16   2   8      500.87      510.28     14.56 o 
 -14   2   8      213.62      218.23      9.25 o 
 -12   2   8       15.93       32.54      6.32 o 
 -10   2   8      493.78      490.87     11.95 o 
  -8   2   8       21.37       11.13      7.53 o 
  -6   2   8      290.63      276.60     12.74 o 
  -4   2   8       25.76        2.29      7.68 o 
  -2   2   8      195.15      191.89     11.26 o 
   0   2   8       22.96       17.53      7.95 o 
   2   2   8       11.75        8.56      7.25 o 
   4   2   8      709.27      688.96     18.54 o 
   6   2   8      584.63      563.77     17.79 o 
   8   2   8        5.37       13.40      9.02 o 
  10   2   8      226.95      218.66     14.24 o 
  12   2   8       88.80      112.53     10.35 o 
  14   2   8        3.16       11.18      9.79 o 
  16   2   8      213.01      234.88     15.31 o 
  18   2   8      345.86      380.69     38.40 o 
 -25   3   8     3483.06     3307.44     99.31 o 
 -23   3   8       31.34       23.03     10.63 o 
 -21   3   8       17.02       11.49      9.45 o 
 -19   3   8     7174.81     7624.54     94.75 o 
 -17   3   8      286.97      274.61     11.80 o 
 -15   3   8       92.78       88.21      7.73 o 
 -13   3   8      261.39      323.93     13.41 o 
 -11   3   8     1213.52      993.54     18.09 o 
  -9   3   8      492.72      477.88     11.91 o 
  -7   3   8     2290.11     2330.87     36.42 o 
  -5   3   8      128.53      126.37     15.69 o 
  -3   3   8     9933.87     9785.50    113.22 o 
  -1   3   8      148.60      146.17     10.44 o 
   1   3   8      356.95      357.10     18.51 o 
   3   3   8     4348.26     4229.59     55.78 o 
   5   3   8      824.16      786.47     20.01 o 
   7   3   8     1248.70     1273.08     25.69 o 
   9   3   8     6672.11     6521.09     71.42 o 
  11   3   8        6.04       11.96      8.19 o 
  13   3   8      280.62      324.42     16.50 o 
  15   3   8     1969.63     2210.51     50.27 o 
  17   3   8      362.91      332.27     22.27 o 
 -24   4   8      489.34      457.72     22.30 o 
 -22   4   8      154.49      144.48     13.49 o 
 -20   4   8      178.31      195.96     14.91 o 
 -18   4   8      104.97       81.92      9.91 o 
 -16   4   8     3405.64     3559.84     44.30 o 
 -14   4   8      645.54      564.09     15.33 o 
 -12   4   8      527.74      504.65     15.48 o 
 -10   4   8      766.93      732.23     15.71 o 
  -8   4   8       14.80       10.97      5.50 o 
  -6   4   8     1362.67     1329.92     24.54 o 
  -4   4   8      477.76      389.99     15.23 o 
  -2   4   8     4414.09     4292.39     77.92 o 
   0   4   8      407.72      417.05     15.28 o 
   2   4   8      139.15      127.15     10.32 o 
   4   4   8     1106.56     1112.93     23.27 o 
   6   4   8     1817.10     1874.67     27.27 o 
   8   4   8       11.92       33.72      7.76 o 
  10   4   8      587.53      588.71     17.36 o 
  12   4   8      178.74      207.71     15.04 o 
  14   4   8       58.99       56.41     13.68 o 
  16   4   8      855.65      934.10     32.18 o 
 -23   5   8      297.76      306.79     18.10 o 
 -21   5   8      200.21      196.99     12.76 o 
 -19   5   8       10.13       23.78      9.21 o 
 -17   5   8       81.06       77.25      9.43 o 
 -15   5   8        0.09       -1.32      9.69 o 
 -13   5   8     2564.55     2568.57     34.31 o 
 -11   5   8      705.01      618.82     16.78 o 
  -9   5   8      170.11      216.06     10.18 o 
  -7   5   8        0.34       -1.40      6.78 o 
  -5   5   8      374.47      367.86     14.57 o 
  -3   5   8      451.23      374.36     14.46 o 
  -1   5   8     1250.79     1268.44     25.26 o 
   1   5   8     2692.17     2649.69     39.22 o 
   3   5   8        0.10        0.44      6.18 o 
   5   5   8      659.55      654.72     25.64 o 
   7   5   8       83.91       88.84      8.53 o 
   9   5   8      184.75      148.46     10.58 o 
  11   5   8       42.62       47.92     12.29 o 
  13   5   8      251.13      251.96     19.56 o 
  15   5   8      126.71      165.45     17.66 o 
 -22   6   8     3001.64     3177.82     43.30 o 
 -20   6   8      206.29      204.66     11.34 o 
 -18   6   8       50.56       36.33     12.97 o 
 -16   6   8     1961.97     2051.25     68.57 o 
 -14   6   8      110.98      100.20     12.34 o 
 -12   6   8      728.35      766.72     17.39 o 
 -10   6   8     3797.27     3859.90     50.56 o 
  -8   6   8        2.66        0.72      7.00 o 
  -6   6   8      381.04      387.56     21.07 o 
  -4   6   8        1.22       -6.94      6.94 o 
  -2   6   8     2762.13     2768.01     34.80 o 
   0   6   8     1119.40     1140.22     19.66 o 
   2   6   8      797.79      775.42     16.50 o 
   4   6   8      225.78      240.35     10.91 o 
   6   6   8     1129.55     1241.21     23.47 o 
   8   6   8       50.91       48.76     12.36 o 
  10   6   8     1321.13     1347.11     36.00 o 
  12   6   8      976.91     1140.66     34.98 o 
  14   6   8       18.87        9.02     13.10 o 
 -21   7   8      399.14      431.70     19.13 o 
 -19   7   8     1727.99     1890.25     34.35 o 
 -17   7   8       36.13       14.83     11.08 o 
 -15   7   8       17.35       11.86     10.87 o 
 -13   7   8      195.23      202.63     14.88 o 
 -11   7   8     1033.79      981.88     33.30 o 
  -9   7   8      700.88      691.86     18.78 o 
  -7   7   8      332.69      331.67     16.45 o 
  -5   7   8       49.53       45.55      8.64 o 
  -3   7   8     2873.42     2901.40     40.23 o 
  -1   7   8       89.16       83.55      7.90 o 
   1   7   8      579.25      547.18     14.56 o 
   3   7   8     2249.00     2332.85     31.72 o 
   5   7   8      172.54      183.33     10.75 o 
   7   7   8      576.84      553.47     22.92 o 
   9   7   8     1412.89     1374.43     36.47 o 
  11   7   8      454.39      488.88     24.17 o 
  13   7   8       67.45       84.96     14.86 o 
 -20   8   8      483.70      531.19     20.59 o 
 -18   8   8       97.56       69.18     11.02 o 
 -16   8   8        1.29       -9.02      9.02 o 
 -14   8   8      641.50      620.83     23.83 o 
 -12   8   8      317.88      284.61     21.25 o 
 -10   8   8       86.61       87.99     15.63 o 
  -8   8   8      304.50      274.07     20.19 o 
  -6   8   8      106.64       95.30      9.83 o 
  -4   8   8       59.17       59.16     12.94 o 
  -2   8   8     2395.34     2383.44     35.57 o 
   0   8   8     2014.76     2045.15     32.45 o 
   2   8   8        3.02       -2.08      7.15 o 
   4   8   8        0.92       -6.85      9.59 o 
   6   8   8      346.98      297.71     23.39 o 
   8   8   8       11.57        5.71     11.20 o 
  10   8   8      557.78      520.29     24.54 o 
  12   8   8      172.06      139.52     16.32 o 
 -17   9   8        0.02      -14.63     14.63 o 
 -15   9   8      190.12      162.77     33.32 o 
 -13   9   8     3386.04     3397.36     74.66 o 
 -11   9   8     1007.52      992.44     35.25 o 
  -9   9   8      247.79      302.38     23.18 o 
  -7   9   8     2024.72     1928.68     39.75 o 
  -5   9   8      843.81      876.87     21.41 o 
  -3   9   8      920.91      976.48     25.43 o 
  -1   9   8     1587.56     1614.89     31.45 o 
   1   9   8     1548.56     1610.01     31.77 o 
   3   9   8      298.86      345.03     21.85 o 
   5   9   8       14.34       -4.59     10.65 o 
   7   9   8       48.51       40.23     12.61 o 
   9   9   8      587.79      641.51     30.23 o 
  11   9   8        6.43       -4.63     23.39 o 
 -16  10   8      916.07      936.60     32.82 o 
 -14  10   8      354.51      332.83     48.33 o 
 -12  10   8      308.72      326.30     27.37 o 
 -10  10   8     3394.22     3349.89     73.97 o 
  -8  10   8      232.29      230.80     21.03 o 
  -6  10   8      382.62      424.61     21.40 o 
  -4  10   8      163.97      155.52     19.73 o 
  -2  10   8     1097.35     1170.92     28.38 o 
   0  10   8      274.88      268.14     27.81 o 
   2  10   8     1060.14     1051.81     30.79 o 
   4  10   8       42.57       17.20     11.30 o 
   6  10   8      721.57      729.39     32.44 o 
   8  10   8        4.24       -2.96     17.10 o 
 -13  11   8       53.67       17.97     19.64 o 
 -11  11   8      181.75      159.79     20.20 o 
  -9  11   8      106.79      128.63     19.46 o 
  -7  11   8      137.39      125.53     21.86 o 
  -5  11   8        4.79       12.67     12.21 o 
  -3  11   8      752.18      671.27     71.50 o 
  -1  11   8       18.54        3.09     13.02 o 
   1  11   8      664.77      672.21     39.72 o 
   3  11   8      347.90      375.29     22.16 o 
   5  11   8      113.30       85.27     14.65 o 
  -6  12   8      210.12      221.76     22.16 o 
  -4  12   8       42.48       38.50     21.41 o 
  -2  12   8      682.78      736.43     43.03 o 
 -23   1   9     1608.14     1722.58     37.28 o 
 -21   1   9     4271.25     4666.32     56.64 o 
 -19   1   9        0.19        3.54      8.79 o 
 -17   1   9      113.42      116.34     16.19 o 
 -15   1   9     3480.12     3607.39     73.42 o 
 -13   1   9     2148.42     1940.05     32.54 o 
 -11   1   9       17.66       -0.81      7.92 o 
  -9   1   9     1708.58     1882.45     31.57 o 
  -7   1   9     1304.95     1137.74     23.42 o 
  -5   1   9      206.98      177.24     11.54 o 
  -3   1   9     4073.92     4033.48     54.33 o 
  -1   1   9     3117.86     2957.83     43.05 o 
   1   1   9        1.82       -0.89      7.98 o 
   3   1   9       29.45       28.93      9.97 o 
   5   1   9     1209.86     1153.14     38.24 o 
   7   1   9     1329.14     1201.20     48.77 o 
   9   1   9      894.08      845.71     22.86 o 
  11   1   9        2.07        3.06      8.84 o 
  13   1   9       46.93       44.49     11.82 o 
  15   1   9       83.83       69.70     12.52 o 
 -22   2   9      338.60      394.46     25.23 o 
 -20   2   9        0.06        1.52      9.99 o 
 -18   2   9     2299.20     2362.12     37.86 o 
 -16   2   9        4.09       -5.66     10.18 o 
 -14   2   9        3.37       -3.81      9.32 o 
 -12   2   9     6072.67     5626.80     82.66 o 
 -10   2   9     2220.91     2283.28     35.90 o 
  -8   2   9      227.94      207.32     12.15 o 
  -6   2   9     2653.89     2652.56     39.58 o 
  -4   2   9      202.49      170.19     11.54 o 
  -2   2   9      681.29      675.97     18.88 o 
   0   2   9     2197.56     2052.71     33.53 o 
   2   2   9     2683.17     2563.97     39.33 o 
   4   2   9      598.28      543.96     27.82 o 
   6   2   9      325.36      361.02     16.30 o 
   8   2   9        1.99       -4.13      9.30 o 
  10   2   9      566.45      642.60     20.83 o 
  12   2   9       50.68       49.30     10.09 o 
  14   2   9      968.57     1108.22     34.31 o 
 -23   3   9      867.90      976.73     35.97 o 
 -21   3   9     1213.60     1427.25     40.95 o 
 -19   3   9      281.07      311.17     21.13 o 
 -17   3   9       10.23       11.64      8.60 o 
 -15   3   9      346.12      389.19     13.10 o 
 -13   3   9      268.33      224.59     15.11 o 
 -11   3   9        1.94        2.39      9.21 o 
  -9   3   9      165.14      110.13     10.26 o 
  -7   3   9      122.11       97.90      9.95 o 
  -5   3   9       34.97       31.68      8.39 o 
  -3   3   9       69.28       69.56      9.56 o 
  -1   3   9      599.40      565.13     17.95 o 
   1   3   9      170.88      179.73     13.78 o 
   3   3   9     1345.98     1321.34     26.48 o 
   5   3   9      321.54      289.37     14.56 o 
   7   3   9      109.66       93.49     16.80 o 
   9   3   9      164.32      185.96     16.90 o 
  11   3   9       38.65       34.94      9.58 o 
  13   3   9      196.93      195.70     13.37 o 
  15   3   9      339.32      257.98     34.21 o 
 -22   4   9       84.83      102.20     16.53 o 
 -20   4   9      105.94       94.78     26.81 o 
 -18   4   9      730.65      748.14     24.61 o 
 -16   4   9      301.38      305.33     13.04 o 
 -14   4   9      349.63      311.74     15.10 o 
 -12   4   9     2152.67     2055.33     39.13 o 
 -10   4   9      286.20      297.08     16.23 o 
  -8   4   9      255.75      266.92     13.57 o 
  -6   4   9     2571.81     2579.68     39.00 o 
  -4   4   9      633.82      617.53     18.05 o 
  -2   4   9      138.18      137.53     10.99 o 
   0   4   9     2333.11     2288.98     36.42 o 
   2   4   9       49.84       54.99      9.70 o 
   4   4   9      814.55      823.38     21.31 o 
   6   4   9      853.12      884.97     18.82 o 
   8   4   9      302.31      358.98     14.05 o 
  10   4   9      406.24      483.67     17.20 o 
  12   4   9       88.20       63.83     14.20 o 
  14   4   9       24.76       12.42     19.42 o 
 -21   5   9     3256.78     3654.41     75.42 o 
 -19   5   9       47.12       34.62     11.49 o 
 -17   5   9       82.70       73.98     12.04 o 
 -15   5   9     1741.41     1926.41     38.61 o 
 -13   5   9      907.64      856.06     19.40 o 
 -11   5   9      111.03       84.52     13.27 o 
  -9   5   9     2416.56     2574.57     45.40 o 
  -7   5   9      486.17      465.10     16.52 o 
  -5   5   9      543.49      507.69     17.25 o 
  -3   5   9     4307.67     4275.71     74.51 o 
  -1   5   9     1266.45     1226.50     25.25 o 
   1   5   9       77.60       84.65     10.46 o 
   3   5   9     1081.44     1126.87     21.31 o 
   5   5   9      888.50      955.21     19.45 o 
   7   5   9     2615.75     2678.13     43.71 o 
   9   5   9      975.64      876.60     21.34 o 
  11   5   9        8.76       16.12     12.93 o 
  13   5   9      199.83      192.15     18.37 o 
 -20   6   9       77.68       85.81     20.61 o 
 -18   6   9        0.39       -2.43     12.59 o 
 -16   6   9      191.02      166.95     14.73 o 
 -14   6   9      384.50      378.08     20.02 o 
 -12   6   9      726.98      670.30     20.00 o 
 -10   6   9        6.46       -3.67      9.31 o 
  -8   6   9       97.72      108.36     14.10 o 
  -6   6   9      187.91      158.02     13.37 o 
  -4   6   9      589.95      588.55     15.01 o 
  -2   6   9      777.29      760.28     16.82 o 
   0   6   9      690.72      653.80     15.80 o 
   2   6   9      120.21      122.02      9.21 o 
   4   6   9      833.53      879.70     18.90 o 
   6   6   9       95.55       98.03     10.06 o 
   8   6   9       13.86        1.67     12.16 o 
  10   6   9       87.29      100.06     14.98 o 
  12   6   9       86.77       87.60     15.43 o 
 -19   7   9      343.50      352.62     27.47 o 
 -17   7   9      657.07      599.16     24.46 o 
 -15   7   9     1204.63     1224.83     31.56 o 
 -13   7   9      781.40      817.85     32.81 o 
 -11   7   9      354.30      343.03     36.30 o 
  -9   7   9     1525.88     1531.99     32.96 o 
  -7   7   9      228.62      227.63     34.98 o 
  -5   7   9      262.41      265.24     16.14 o 
  -3   7   9     1179.15     1170.04     20.90 o 
  -1   7   9      681.76      728.39     16.87 o 
   1   7   9      516.62      495.05     14.88 o 
   3   7   9     1303.79     1302.26     22.86 o 
   5   7   9       48.67       43.25     17.23 o 
   7   7   9        2.12        7.61     11.35 o 
   9   7   9        8.01       26.07     12.82 o 
  11   7   9      129.20      120.29     16.12 o 
 -16   8   9      216.47      208.93     17.15 o 
 -14   8   9       53.83       38.53     20.41 o 
 -12   8   9     1408.30     1367.95     42.08 o 
 -10   8   9      675.64      647.43     31.48 o 
  -8   8   9     1040.38     1001.04     48.77 o 
  -6   8   9     2092.98     2286.59     42.86 o 
  -4   8   9      746.38      758.60     24.24 o 
  -2   8   9        1.75        3.94     11.11 o 
   0   8   9      676.97      671.81     18.69 o 
   2   8   9      137.43      126.07     10.44 o 
   4   8   9      329.76      302.84     19.20 o 
   6   8   9      586.91      603.89     35.53 o 
   8   8   9      115.24      107.64     15.18 o 
 -15   9   9      215.82      233.98     44.80 o 
 -13   9   9      497.07      471.10     78.90 o 
 -11   9   9        6.46       12.36     15.31 o 
  -9   9   9       52.94       30.06     27.70 o 
  -7   9   9        0.96      -16.00     16.00 o 
  -5   9   9      984.03      985.70     32.82 o 
  -3   9   9      633.27      650.90     23.81 o 
  -1   9   9      668.27      652.69     30.01 o 
   1   9   9        1.01      -10.04     10.04 o 
   3   9   9       11.03        9.12     11.26 o 
   5   9   9        9.46      -22.42     24.72 o 
   7   9   9      937.96      910.56     50.98 o 
 -12  10   9      285.88      288.92     23.60 o 
 -10  10   9      139.30      147.90     31.67 o 
  -8  10   9       66.16       49.76     17.50 o 
  -6  10   9       30.72       10.80     15.87 o 
  -4  10   9      878.38      896.54     36.55 o 
  -2  10   9      293.93      277.62     28.25 o 
   0  10   9      189.10      193.54     26.26 o 
   2  10   9        6.30       11.48     19.64 o 
   4  10   9        0.98       19.64     21.19 o 
  -5  11   9      426.68      436.01     66.10 o 
  -3  11   9     1137.80     1042.09     61.13 o 
 -20   0  10      338.63      380.69     37.08 o 
 -18   0  10       67.49       45.24     21.41 o 
 -16   0  10     3810.64     4021.59    116.08 o 
 -14   0  10       33.79       45.13     13.98 o 
 -12   0  10      864.36      807.68     29.98 o 
 -10   0  10     2347.65     2293.15     70.07 o 
  -8   0  10      423.76      440.46     24.29 o 
  -6   0  10      697.09      646.26     27.48 o 
  -4   0  10        1.95      -11.47     11.47 o 
  -2   0  10       62.66       52.12     13.89 o 
   0   0  10      434.95      414.00     24.16 o 
   2   0  10       43.22       46.30     14.18 o 
   4   0  10      276.53      224.06     22.51 o 
   6   0  10     2450.92     2454.99     57.40 o 
   8   0  10        6.92        5.48     14.33 o 
  10   0  10      184.72      191.34     20.60 o 
  12   0  10     3745.90     4372.08     89.62 o 
 -21   1  10       40.58       42.92     16.15 o 
 -19   1  10     2999.23     3043.98     68.35 o 
 -17   1  10      162.03      164.36     19.96 o 
 -15   1  10       49.16       40.35     11.69 o 
 -13   1  10      794.03      821.28     21.48 o 
 -11   1  10       56.01       56.30      9.97 o 
  -9   1  10       94.14       68.76     10.12 o 
  -7   1  10      129.30      123.86     11.53 o 
  -5   1  10       13.74       -5.09      8.39 o 
  -3   1  10      461.21      434.23     16.83 o 
  -1   1  10       30.40       23.07      9.37 o 
   1   1  10     2282.91     2273.45     37.57 o 
   3   1  10      378.69      396.65     17.18 o 
   5   1  10        1.97        2.49      9.62 o 
   7   1  10       29.20       27.06      9.48 o 
   9   1  10      551.24      575.01     21.11 o 
  11   1  10       64.66       70.36     12.91 o 
 -20   2  10       83.01       79.74     17.29 o 
 -18   2  10      204.23      215.37     22.73 o 
 -16   2  10      715.30      759.60     26.45 o 
 -14   2  10      127.02       95.95     13.31 o 
 -12   2  10        4.63        5.80      8.86 o 
 -10   2  10      699.27      640.90     19.29 o 
  -8   2  10        0.15        6.79      8.68 o 
  -6   2  10      150.66      138.82     11.75 o 
  -4   2  10      439.05      445.49     17.23 o 
  -2   2  10      252.66      242.30     13.96 o 
   0   2  10      877.06      848.41     22.27 o 
   2   2  10       93.65      102.16     12.42 o 
   4   2  10        4.17        6.24      5.91 o 
   6   2  10      308.93      284.65     15.56 o 
   8   2  10        7.94       10.98     10.74 o 
  10   2  10      138.24      124.76     13.89 o 
  12   2  10      620.44      731.21     22.09 o 
 -21   3  10       73.79       26.04     23.39 o 
 -19   3  10     3866.46     4027.77    120.72 o 
 -17   3  10       48.33       17.41     12.30 o 
 -15   3  10       71.17       76.47     11.35 o 
 -13   3  10     6149.41     6253.48     92.42 o 
 -11   3  10      117.07      107.95     11.26 o 
  -9   3  10       60.09       75.03     10.30 o 
  -7   3  10      612.55      595.72     18.87 o 
  -5   3  10      465.37      467.43     17.20 o 
  -3   3  10     1378.72     1263.84     26.51 o 
  -1   3  10     2458.29     2418.62     39.11 o 
   1   3  10     2286.22     2247.39     56.87 o 
   3   3  10      431.72      410.68     17.65 o 
   5   3  10        9.68       -0.34      9.68 o 
   7   3  10      221.14      179.65     21.74 o 
   9   3  10     1469.12     1536.55     36.03 o 
  11   3  10        4.67        6.35      9.88 o 
 -20   4  10      176.15      175.45     31.34 o 
 -18   4  10       24.47       15.95     16.35 o 
 -16   4  10     1483.19     1543.27     30.99 o 
 -14   4  10      502.55      469.38     21.07 o 
 -12   4  10      275.01      241.68     19.50 o 
 -10   4  10     1559.36     1496.66     34.39 o 
  -8   4  10      110.17      121.72     11.23 o 
  -6   4  10       87.56       50.32      9.76 o 
  -4   4  10        3.36       -1.86      8.84 o 
  -2   4  10      289.14      275.73     14.80 o 
   0   4  10      721.64      722.77     23.81 o 
   2   4  10      168.07      151.18     12.65 o 
   4   4  10      173.56      190.16     13.85 o 
   6   4  10      924.00     1000.53     30.30 o 
   8   4  10       22.21       20.31      9.04 o 
  10   4  10       53.29       57.53     10.74 o 
 -19   5  10       18.31      -23.17     23.17 o 
 -17   5  10        0.13       -6.82     16.05 o 
 -15   5  10       13.14       -6.13     15.33 o 
 -13   5  10       33.46       44.34     11.56 o 
 -11   5  10      210.90      210.50     15.63 o 
  -9   5  10       58.21       39.86     11.41 o 
  -7   5  10      422.62      401.10     21.63 o 
  -5   5  10      254.16      242.74     14.04 o 
  -3   5  10      118.23      118.37     13.29 o 
  -1   5  10        0.06        0.86      9.08 o 
   1   5  10      353.81      331.98     16.25 o 
   3   5  10      991.32     1051.01     22.38 o 
   5   5  10      429.18      436.58     15.23 o 
   7   5  10      343.89      406.67     15.52 o 
   9   5  10      152.07      159.21     16.37 o 
 -18   6  10        0.06        2.65     24.28 o 
 -16   6  10     2470.89     2506.73     64.48 o 
 -14   6  10        7.95      -11.84     40.94 o 
 -12   6  10       10.69       11.69     11.51 o 
 -10   6  10     1117.53     1084.23     28.79 o 
  -8   6  10      122.04      111.06     13.43 o 
  -6   6  10     1324.63     1354.36     32.08 o 
  -4   6  10     1583.18     1441.98     78.90 o 
  -2   6  10       65.14       94.95      9.17 o 
   0   6  10     1092.07     1117.19     21.41 o 
   2   6  10       78.95       86.05     16.02 o 
   4   6  10      243.40      252.64     14.14 o 
   6   6  10     1202.32     1259.02     39.08 o 
   8   6  10      307.87      351.75     25.71 o 
 -15   7  10       58.13       45.25     18.06 o 
 -13   7  10     2149.76     2234.02     60.58 o 
 -11   7  10       71.00       70.91     17.90 o 
  -9   7  10        3.40       10.99     10.81 o 
  -7   7  10      541.64      569.00     29.02 o 
  -5   7  10      314.67      305.40     18.49 o 
  -3   7  10     1470.05     1445.35     29.30 o 
  -1   7  10     1289.10     1341.63     23.75 o 
   1   7  10      918.61      965.61     20.51 o 
   3   7  10        0.20       -8.10      8.10 o 
   5   7  10      121.53      122.96     14.94 o 
   7   7  10       93.93      105.93     26.70 o 
 -14   8  10      316.08      309.21     33.21 o 
 -12   8  10      214.38      198.44     34.10 o 
 -10   8  10        0.01      -15.80     15.80 o 
  -8   8  10      137.12      108.80     23.61 o 
  -6   8  10       20.93       29.00     11.80 o 
  -4   8  10        6.58       12.41     11.82 o 
  -2   8  10       16.47        7.07     11.98 o 
   0   8  10       20.24        9.04      8.36 o 
   2   8  10        3.82        0.77     11.22 o 
   4   8  10      396.47      459.60     23.53 o 
  -9   9  10      313.36      318.60     38.07 o 
  -7   9  10      286.47      235.60     43.81 o 
  -5   9  10      404.09      476.02     39.94 o 
  -3   9  10       50.86       67.10     13.79 o 
  -1   9  10      316.81      267.34     21.42 o 
   1   9  10        0.09        2.21     18.98 o 
 -17   1  11       49.95       35.75     23.50 o 
 -15   1  11     2143.67     2088.39     43.51 o 
 -13   1  11       76.83       51.35     10.87 o 
 -11   1  11        3.73        3.23      9.53 o 
  -9   1  11     1526.56     1397.60     29.14 o 
  -7   1  11      877.85      931.48     24.14 o 
  -5   1  11       22.32       24.62     13.09 o 
  -3   1  11     2803.12     2776.02     44.04 o 
  -1   1  11       23.57       15.93     10.23 o 
   1   1  11       74.54       76.05     11.77 o 
   3   1  11     2247.70     2351.06     40.45 o 
   5   1  11        4.22       14.94     10.99 o 
   7   1  11      217.17      216.70     18.05 o 
 -18   2  11     5161.44     5642.08    114.32 o 
 -16   2  11       42.55       38.94     17.88 o 
 -14   2  11       24.61       23.29     12.25 o 
 -12   2  11     1944.03     1906.62     34.84 o 
 -10   2  11        1.18       -5.66     10.32 o 
  -8   2  11       18.31       -5.49      9.59 o 
  -6   2  11     7343.50     7497.12     93.99 o 
  -4   2  11       16.83        6.50      9.61 o 
  -2   2  11        2.96       -2.61      9.60 o 
   0   2  11     1072.80     1085.42     26.06 o 
   2   2  11     1045.86     1127.91     27.00 o 
   4   2  11       70.93       78.73     15.29 o 
   6   2  11      373.29      323.94     17.59 o 
   8   2  11      246.50      242.82     17.61 o 
 -17   3  11       27.12       21.24     16.75 o 
 -15   3  11       35.93       24.14     12.38 o 
 -13   3  11       28.27       14.76     12.07 o 
 -11   3  11       78.25       55.74     11.20 o 
  -9   3  11       29.05       -0.86      9.64 o 
  -7   3  11        2.47        3.41      9.82 o 
  -5   3  11       60.64       46.14     10.79 o 
  -3   3  11      338.21      362.32     17.14 o 
  -1   3  11      234.94      223.87     14.87 o 
   1   3  11      155.78      119.76     17.15 o 
   3   3  11      517.47      527.48     29.93 o 
   5   3  11      285.22      294.81     16.86 o 
   7   3  11       35.68       11.26     11.38 o 
 -16   4  11      268.62      291.18     25.47 o 
 -14   4  11      232.89      202.75     18.61 o 
 -12   4  11     1323.58     1303.16     32.95 o 
 -10   4  11      444.53      419.79     23.16 o 
  -8   4  11       55.16       39.29     10.73 o 
  -6   4  11      872.93      908.76     23.74 o 
  -4   4  11     1078.86     1074.50     25.96 o 
  -2   4  11      180.28      177.38     14.10 o 
   0   4  11      754.00      777.51     26.39 o 
   2   4  11      730.36      774.69     23.12 o 
   4   4  11       20.64       -3.11     10.61 o 
   6   4  11       55.27       53.59      9.89 o 
 -15   5  11     2718.35     2512.24     64.70 o 
 -13   5  11      162.68      152.06     15.50 o 
 -11   5  11      379.31      354.36     19.87 o 
  -9   5  11      884.72      834.32     27.07 o 
  -7   5  11     1411.61     1486.50     30.46 o 
  -5   5  11       84.42       86.04     11.99 o 
  -3   5  11     1912.51     1824.68     86.03 o 
  -1   5  11      134.73      140.40     13.66 o 
   1   5  11       11.84       19.06      8.61 o 
   3   5  11     1095.23     1238.35     34.96 o 
   5   5  11        1.86       -2.39     11.05 o 
 -12   6  11      195.64      165.29     30.23 o 
 -10   6  11        1.34        4.55     11.69 o 
  -8   6  11       57.20       71.56     13.56 o 
  -6   6  11     1243.06     1358.61     29.28 o 
  -4   6  11       43.83       40.99      9.94 o 
  -2   6  11       19.22        8.16      8.27 o 
   0   6  11       45.18       31.23      8.93 o 
   2   6  11      534.03      586.85     21.26 o 
  -9   7  11      856.44      849.62     27.53 o 
  -7   7  11       42.01       34.39     12.00 o 
  -5   7  11       95.92       83.91     14.30 o 
  -3   7  11      289.63      313.90     16.90 o 
  -1   7  11       90.53       77.76     12.56 o 
 -14   0  12      441.64      461.56     29.13 o 
 -12   0  12       48.78       44.26     17.09 o 
 -10   0  12     4511.97     4503.97    105.71 o 
  -8   0  12     1412.40     1508.91     44.81 o 
  -6   0  12       48.02       31.15     15.70 o 
  -4   0  12     2696.09     2658.53     62.89 o 
  -2   0  12     1732.81     1698.53     48.65 o 
   0   0  12     2041.01     2081.33     54.47 o 
   2   0  12     1404.88     1477.56     74.37 o 
 -13   1  12     2488.21     2484.69     42.83 o 
 -11   1  12      166.75      110.15     15.31 o 
  -9   1  12      129.02      166.71     19.11 o 
  -7   1  12       14.54        8.33     10.75 o 
  -5   1  12       26.66       23.19     12.96 o 
  -3   1  12      142.15      114.86     13.46 o 
  -1   1  12      912.58      901.85     25.57 o 
   1   1  12      367.90      385.33     23.60 o 
 -12   2  12       28.84        8.85     11.14 o 
 -10   2  12       64.50       60.37     11.87 o 
  -8   2  12       89.31       67.79     13.51 o 
  -6   2  12       11.57       -3.47     10.60 o 
  -4   2  12       60.78       51.16     11.99 o 
  -2   2  12       11.17       -2.01     10.66 o 
   0   2  12        4.80       19.90     11.38 o 
   2   2  12        6.95        0.52     14.58 o 
 -11   3  12       40.80       14.10     11.13 o 
  -9   3  12        1.71       16.18     11.07 o 
  -7   3  12      328.85      279.35     16.76 o 
  -5   3  12      111.77       85.31     12.59 o 
  -3   3  12      469.31      492.55     20.43 o 
  -1   3  12      164.14      158.61     14.87 o 
   1   3  12      790.36      800.79     33.55 o 
 -10   4  12     1287.50     1303.38     55.83 o 
  -8   4  12     1451.51     1574.82     32.88 o 
  -6   4  12       30.12       32.28     11.18 o 
  -4   4  12     1187.89     1153.04     28.10 o 
  -2   4  12      376.15      353.95     18.31 o 
                                                 
